# Supplementary material for: Resilience of Microbial Communities after Hydrogen Peroxide Treatment of a Eutrophic Lake to Suppress Harmful Cyanobacterial Blooms
Source: Microorganisms. 2021 Jul 13;9(7):1495. doi: 10.3390/microorganisms9071495 (PMC8304526; doi:10.3390/microorganisms9071495)
Supplement: Supplementary file 1 [file microorganisms-09-01495-s001.zip]

Archive with 3 entries (3 files):
- Supplementary materials_microorganisms-1249397_v8.3_12-07-2021.pdf
- Table_S3_Feature_tables_of_the_microbial_community_at_the_genus_level_for_the_lake_treatments_and_the_incubation_experiments.xlsx
- Table_S1_Metadata_of_16S_sequences_deposited_at_ENA.xlsx
