# Supplementary material for: Resilience of Microbial Communities after Hydrogen Peroxide Treatment of a Eutrophic Lake to Suppress Harmful Cyanobacterial Blooms
Source: Microorganisms. 2021 Jul 13;9(7):1495. doi: 10.3390/microorganisms9071495 (PMC8304526; doi:10.3390/microorganisms9071495)
Supplement: Supplementary file 1 [file microorganisms-09-01495-s001.zip › Table_S3_Feature_tables_of_the_microbial_community_at_the_genus_level_for_the_lake_treatments_and_the_incubation_experiments.xlsx]

## Sheet: June Treatment Lake 0m
June Treatment 0m	Lake 0 m t = -24h	Lake 0 m t = -24h	Lake 0 m t = -24h	Lake 0 m t = -24h	Lake 0 m t = -24h	Lake 0 m t = -24h	Lake 0 m t = -24h	Lake 0 m t = 5h	Lake 0 m t = 5h	Lake 0 m t = 5h	Lake 0 m t = 5h	Lake 0 m t = 24h	Lake 0 m t = 24h	Lake 0 m t = 24h	Lake 0 m t = 24h	Lake 0 m t = 48h	Lake 0 m t = 48h	Lake 0 m t = 48h	Lake 0 m t = 48h	Lake 0 m t = 96h	Lake 0 m t = 96h	Lake 0 m t = 96h	Lake 0 m t = 96h
Taxonomy	8	9	10	11	12	13	14	31	32	33	34	47	48	49	50	86	87	88	89	127	128	129	130
D_0__Bacteria;D_1__Acidobacteria;D_2__Acidobacteriia;D_3__Solibacterales;D_4__Solibacteraceae (Subgroup 3);D_5__Paludibaculum	16	12	11	22	11	19	18	27	33	21	29	0	0	0	4	0	9	0	0	10	17	11	9
D_0__Bacteria;D_1__Actinobacteria;D_2__Acidimicrobiia;D_3__Microtrichales;D_4__Ilumatobacteraceae;D_5__CL500-29 marine group	827	484	681	903	659	930	560	1104	974	1110	930	321	360	333	284	146	248	152	81	1080	814	1118	788
D_0__Bacteria;D_1__Actinobacteria;D_2__Acidimicrobiia;D_3__Microtrichales;D_4__uncultured;D_5__metagenome	11	9	0	16	13	22	7	7	5	10	0	0	0	0	0	0	4	0	0	8	0	11	8
D_0__Bacteria;D_1__Actinobacteria;D_2__Actinobacteria;D_3__Corynebacteriales;D_4__Mycobacteriaceae;D_5__Mycobacterium	82	43	430	250	0	137	79	133	51	95	68	10	25	23	21	10	9	13	0	45	51	53	59
D_0__Bacteria;D_1__Actinobacteria;D_2__Actinobacteria;D_3__Frankiales;D_4__Sporichthyaceae;D_5__Candidatus Planktophila	3239	1984	2954	4025	2168	4526	3331	3926	2578	3978	2981	1767	2068	3103	2064	1032	1318	1064	648	2856	2261	3675	2627
D_0__Bacteria;D_1__Actinobacteria;D_2__Actinobacteria;D_3__Frankiales;D_4__Sporichthyaceae;D_5__hgcI clade	14051	9331	11367	15962	11980	19238	12891	13592	9888	15176	11328	5918	5110	8532	5326	2795	3962	3729	1949	9339	8069	10703	7943
D_0__Bacteria;D_1__Actinobacteria;D_2__Actinobacteria;D_3__Frankiales;D_4__Sporichthyaceae;__	7314	4283	7584	8667	5256	10977	8211	9642	6440	10508	6934	4059	4833	7507	4812	2278	2743	2385	1344	7309	6101	9808	6995
D_0__Bacteria;D_1__Actinobacteria;D_2__Actinobacteria;D_3__Micrococcales;D_4__Microbacteriaceae;D_5__Aurantimicrobium	178	124	186	224	166	336	179	319	225	366	245	188	212	276	222	65	58	41	27	43	69	55	66
D_0__Bacteria;D_1__Actinobacteria;D_2__Actinobacteria;D_3__Micrococcales;D_4__Microbacteriaceae;D_5__Candidatus Aquiluna	12	0	0	0	0	0	0	17	0	0	15	0	0	10	0	0	15	15	0	35	20	51	28
D_0__Bacteria;D_1__Actinobacteria;D_2__Actinobacteria;D_3__Micrococcales;D_4__Microbacteriaceae;D_5__Candidatus Limnoluna	1955	1557	1251	2020	1804	2202	1475	3401	2444	2548	2687	944	1010	1121	898	500	604	585	286	1777	1475	2153	1201
D_0__Bacteria;D_1__Actinobacteria;D_2__Actinobacteria;D_3__Micrococcales;D_4__Microbacteriaceae;D_5__Klugiella	463	336	401	552	334	898	408	419	303	421	286	67	101	125	101	41	36	18	28	21	45	41	54
D_0__Bacteria;D_1__Actinobacteria;D_2__Actinobacteria;D_3__Micrococcales;D_4__Microbacteriaceae;D_5__Rhodoluna	667	384	381	608	452	628	361	1607	1084	1106	1165	735	918	1131	746	551	569	450	274	720	547	823	604
D_0__Bacteria;D_1__Actinobacteria;D_2__Actinobacteria;D_3__Micrococcales;D_4__Microbacteriaceae;D_5__XZXXH163	199	153	144	306	209	287	199	397	288	342	326	139	86	124	90	38	48	54	23	117	110	157	90
D_0__Bacteria;D_1__Bacteroidetes;D_2__Bacteroidia;D_3__Bacteroidales;D_4__Bacteroidetes vadinHA17;D_5__uncultured soil bacterium	0	7	5	0	0	7	0	10	0	0	0	0	0	0	0	0	0	0	0	0	0	0	0
D_0__Bacteria;D_1__Bacteroidetes;D_2__Bacteroidia;D_3__Bacteroidales;D_4__Paludibacteraceae;D_5__Paludibacter	53	50	52	73	32	78	54	18	32	36	41	6	6	21	6	6	9	0	6	31	29	17	23
D_0__Bacteria;D_1__Bacteroidetes;D_2__Bacteroidia;D_3__Bacteroidales;D_4__Prolixibacteraceae;D_5__WCHB1-32	16	12	8	11	0	11	8	0	6	0	7	0	0	0	0	0	0	0	0	0	4	0	0
D_0__Bacteria;D_1__Bacteroidetes;D_2__Bacteroidia;D_3__Bacteroidales;D_4__Prolixibacteraceae;D_5__uncultured	4	0	0	3	0	12	7	10	6	0	0	0	2	3	0	0	0	0	0	9	0	9	5
D_0__Bacteria;D_1__Bacteroidetes;D_2__Bacteroidia;D_3__Bacteroidales;D_4__Rikenellaceae;D_5__uncultured	0	0	0	7	0	6	0	0	0	0	0	5	0	13	5	5	0	0	0	6	0	10	0
D_0__Bacteria;D_1__Bacteroidetes;D_2__Bacteroidia;D_3__Bacteroidetes VC2.1 Bac22;D_4__metagenome;D_5__metagenome	13	0	15	25	0	24	0	7	18	22	10	2	0	0	0	0	0	0	0	0	0	0	0
D_0__Bacteria;D_1__Bacteroidetes;D_2__Bacteroidia;D_3__Bacteroidetes VC2.1 Bac22;__;__	0	0	8	0	7	0	0	9	9	9	7	0	2	0	2	11	8	0	7	4	2	0	0
D_0__Bacteria;D_1__Bacteroidetes;D_2__Bacteroidia;D_3__Chitinophagales;D_4__37-13;D_5__metagenome	0	11	10	23	7	22	12	8	10	5	0	0	0	0	0	0	0	0	0	0	0	2	0
D_0__Bacteria;D_1__Bacteroidetes;D_2__Bacteroidia;D_3__Chitinophagales;D_4__Chitinophagaceae;D_5__Dinghuibacter	247	295	215	252	213	417	325	258	342	280	289	101	105	89	74	95	162	64	61	297	140	304	127
D_0__Bacteria;D_1__Bacteroidetes;D_2__Bacteroidia;D_3__Chitinophagales;D_4__Chitinophagaceae;D_5__Ferruginibacter	126	83	45	136	61	125	130	53	56	28	53	39	20	46	3	38	51	24	23	25	17	40	30
D_0__Bacteria;D_1__Bacteroidetes;D_2__Bacteroidia;D_3__Chitinophagales;D_4__Chitinophagaceae;D_5__Lacibacter	182	142	133	276	122	342	281	95	92	109	129	43	26	25	13	44	30	16	20	27	0	0	0
D_0__Bacteria;D_1__Bacteroidetes;D_2__Bacteroidia;D_3__Chitinophagales;D_4__Chitinophagaceae;D_5__Sediminibacterium	1346	1414	1564	2026	1184	2852	2629	1443	1472	1531	1603	758	495	734	506	735	806	428	577	1394	821	1116	817
D_0__Bacteria;D_1__Bacteroidetes;D_2__Bacteroidia;D_3__Chitinophagales;D_4__Chitinophagaceae;D_5__uncultured	20	28	28	32	23	17	20	0	16	18	9	0	0	0	0	6	0	0	0	0	0	0	0
D_0__Bacteria;D_1__Bacteroidetes;D_2__Bacteroidia;D_3__Chitinophagales;D_4__Chitinophagaceae;__	0	0	0	0	0	0	0	0	0	0	0	1	0	0	7	3	7	0	4	8	6	0	0
D_0__Bacteria;D_1__Bacteroidetes;D_2__Bacteroidia;D_3__Chitinophagales;D_4__Saprospiraceae;D_5__Candidatus Aquirestis	172	214	271	460	216	374	280	692	903	699	740	194	269	254	250	135	264	112	121	628	320	645	364
D_0__Bacteria;D_1__Bacteroidetes;D_2__Bacteroidia;D_3__Chitinophagales;D_4__Saprospiraceae;D_5__uncultured	340	534	371	889	432	886	637	792	657	861	732	176	207	216	198	88	156	81	52	176	106	191	114
D_0__Bacteria;D_1__Bacteroidetes;D_2__Bacteroidia;D_3__Chitinophagales;D_4__uncultured;D_5__metagenome	48	63	56	79	46	130	108	53	69	81	72	10	0	14	10	18	11	16	10	33	23	36	29
D_0__Bacteria;D_1__Bacteroidetes;D_2__Bacteroidia;D_3__Chitinophagales;D_4__uncultured;D_5__uncultured Cytophagales bacterium	7	18	17	21	8	24	32	16	35	20	22	35	12	33	25	15	34	18	22	164	110	124	132
D_0__Bacteria;D_1__Bacteroidetes;D_2__Bacteroidia;D_3__Chitinophagales;D_4__uncultured;__	57	40	35	77	44	118	49	42	41	49	28	17	0	0	7	17	10	0	11	21	29	37	19
D_0__Bacteria;D_1__Bacteroidetes;D_2__Bacteroidia;D_3__Chitinophagales;__;__	11	25	21	18	6	16	19	5	4	0	4	0	0	0	0	0	0	0	0	0	0	0	0
D_0__Bacteria;D_1__Bacteroidetes;D_2__Bacteroidia;D_3__Cytophagales;D_4__Amoebophilaceae;D_5__uncultured	0	5	0	8	5	27	13	16	25	18	6	7	0	0	0	0	0	0	0	0	0	0	0
D_0__Bacteria;D_1__Bacteroidetes;D_2__Bacteroidia;D_3__Cytophagales;D_4__Cyclobacteriaceae;D_5__Algoriphagus	51	68	65	50	34	78	52	41	34	37	53	46	17	50	18	68	68	47	81	69	29	67	31
D_0__Bacteria;D_1__Bacteroidetes;D_2__Bacteroidia;D_3__Cytophagales;D_4__Microscillaceae;D_5__uncultured	39	81	72	91	53	84	68	73	88	98	91	29	0	20	5	8	10	5	0	6	0	8	0
D_0__Bacteria;D_1__Bacteroidetes;D_2__Bacteroidia;D_3__Cytophagales;D_4__Spirosomaceae;D_5__Lacihabitans	21	20	21	24	14	39	40	23	26	29	42	17	0	8	8	25	34	13	24	29	14	23	17
D_0__Bacteria;D_1__Bacteroidetes;D_2__Bacteroidia;D_3__Cytophagales;D_4__Spirosomaceae;D_5__Pseudarcicella	0	8	0	0	0	0	0	0	10	0	0	0	0	0	0	7	0	0	0	9	0	0	0
D_0__Bacteria;D_1__Bacteroidetes;D_2__Bacteroidia;D_3__Cytophagales;__;__	0	7	0	6	0	0	0	0	7	8	5	0	0	0	0	0	0	0	0	0	0	0	0
D_0__Bacteria;D_1__Bacteroidetes;D_2__Bacteroidia;D_3__Flavobacteriales;D_4__Crocinitomicaceae;D_5__Fluviicola	0	0	0	4	0	0	6	0	0	0	0	0	0	0	0	0	0	4	0	9	0	9	7
D_0__Bacteria;D_1__Bacteroidetes;D_2__Bacteroidia;D_3__Flavobacteriales;D_4__Cryomorphaceae;D_5__uncultured	18	26	23	33	37	19	13	9	20	16	9	27	4	9	7	18	27	17	22	51	30	25	32
D_0__Bacteria;D_1__Bacteroidetes;D_2__Bacteroidia;D_3__Flavobacteriales;D_4__Flavobacteriaceae;D_5__Flavobacterium	13002	11964	9906	17441	11029	16675	10675	8267	6288	7585	6400	37757	35162	44443	33511	16687	18866	19100	13776	17474	12630	19548	12382
D_0__Bacteria;D_1__Bacteroidetes;D_2__Bacteroidia;D_3__Flavobacteriales;D_4__Flavobacteriaceae;D_5__Lutibacter	11	10	7	14	13	8	0	16	0	0	0	0	0	0	0	0	0	0	0	0	0	0	6
D_0__Bacteria;D_1__Bacteroidetes;D_2__Bacteroidia;D_3__Flavobacteriales;D_4__NS7 marine group;D_5__uncultured bacterium	16	0	0	22	17	41	26	20	0	25	24	16	6	8	11	5	0	5	8	31	21	26	30
D_0__Bacteria;D_1__Bacteroidetes;D_2__Bacteroidia;D_3__Flavobacteriales;D_4__NS9 marine group;D_5__metagenome	224	135	166	230	145	344	244	571	272	339	366	89	134	166	118	65	82	67	55	115	107	152	95
D_0__Bacteria;D_1__Bacteroidetes;D_2__Bacteroidia;D_3__Flavobacteriales;D_4__NS9 marine group;D_5__uncultured Bacteroidetes bacterium	319	399	348	699	403	661	478	123	149	144	157	68	19	37	43	59	47	21	48	57	34	47	38
D_0__Bacteria;D_1__Bacteroidetes;D_2__Bacteroidia;D_3__Flavobacteriales;D_4__NS9 marine group;D_5__uncultured prokaryote	22	0	18	17	0	34	24	39	25	29	33	0	0	0	0	0	0	0	0	0	0	0	0
D_0__Bacteria;D_1__Bacteroidetes;D_2__Bacteroidia;D_3__Flavobacteriales;D_4__NS9 marine group;D_5__uncultured soil bacterium	21	0	0	12	18	0	18	36	0	18	28	0	19	16	22	0	12	0	0	0	0	10	12
D_0__Bacteria;D_1__Bacteroidetes;D_2__Bacteroidia;D_3__Flavobacteriales;D_4__NS9 marine group;__	1096	987	808	1883	871	1288	891	972	749	1021	787	277	77	194	135	98	118	109	61	189	126	173	97
D_0__Bacteria;D_1__Bacteroidetes;D_2__Bacteroidia;D_3__Sphingobacteriales;D_4__AKYH767;D_5__uncultured Sphingobacteriales bacterium	11	12	24	16	11	26	10	18	20	22	14	5	0	0	0	4	0	0	0	0	0	0	0
D_0__Bacteria;D_1__Bacteroidetes;D_2__Bacteroidia;D_3__Sphingobacteriales;D_4__AKYH767;D_5__uncultured bacterium	0	48	47	65	62	101	74	65	46	62	61	0	16	13	0	0	14	4	10	0	0	0	9
D_0__Bacteria;D_1__Bacteroidetes;D_2__Bacteroidia;D_3__Sphingobacteriales;D_4__KD1-131;D_5__uncultured bacterium	0	14	0	20	0	14	19	12	9	13	21	2	0	0	0	0	0	0	0	6	0	0	3
D_0__Bacteria;D_1__Bacteroidetes;D_2__Bacteroidia;D_3__Sphingobacteriales;D_4__Lentimicrobiaceae;D_5__Lentimicrobium	0	5	8	8	7	0	0	9	0	0	9	0	5	0	0	0	0	0	0	5	9	6	0
D_0__Bacteria;D_1__Bacteroidetes;D_2__Bacteroidia;D_3__Sphingobacteriales;D_4__Lentimicrobiaceae;D_5__wastewater metagenome	13	8	8	7	0	12	0	0	0	0	0	0	0	0	0	0	0	3	0	0	0	0	0
D_0__Bacteria;D_1__Bacteroidetes;D_2__Bacteroidia;D_3__Sphingobacteriales;D_4__Lentimicrobiaceae;__	14	7	0	10	6	26	18	21	18	14	0	0	0	0	0	0	0	0	0	0	8	9	11
D_0__Bacteria;D_1__Bacteroidetes;D_2__Bacteroidia;D_3__Sphingobacteriales;D_4__LiUU-11-161;__	9	5	6	9	8	23	18	33	40	25	43	9	0	10	10	3	8	6	9	0	6	7	7
D_0__Bacteria;D_1__Bacteroidetes;D_2__Bacteroidia;D_3__Sphingobacteriales;D_4__NS11-12 marine group;D_5__Bacteroidetes bacterium OLB11	7	7	0	23	0	25	0	9	0	11	0	11	0	0	0	0	0	0	11	18	0	14	0
D_0__Bacteria;D_1__Bacteroidetes;D_2__Bacteroidia;D_3__Sphingobacteriales;D_4__NS11-12 marine group;D_5__metagenome	89	95	50	170	71	138	113	108	115	64	82	96	16	41	0	25	22	24	15	69	39	40	33
D_0__Bacteria;D_1__Bacteroidetes;D_2__Bacteroidia;D_3__Sphingobacteriales;D_4__NS11-12 marine group;D_5__uncultured Bacteroidetes bacterium	1237	999	1178	1708	1242	2264	1604	1339	1224	2070	1199	774	197	398	265	220	274	143	162	235	135	170	99
D_0__Bacteria;D_1__Bacteroidetes;D_2__Bacteroidia;D_3__Sphingobacteriales;D_4__NS11-12 marine group;D_5__uncultured Cytophagales bacterium	2684	2354	2681	5340	2447	3986	3667	507	587	562	550	239	64	101	65	103	108	55	81	65	36	53	27
D_0__Bacteria;D_1__Bacteroidetes;D_2__Bacteroidia;D_3__Sphingobacteriales;D_4__NS11-12 marine group;D_5__uncultured bacterium	73	96	28	122	77	112	85	14	77	90	100	29	16	28	13	31	34	11	27	19	0	25	13
D_0__Bacteria;D_1__Bacteroidetes;D_2__Bacteroidia;D_3__Sphingobacteriales;D_4__Sphingobacteriaceae;D_5__Pedobacter	0	7	0	4	0	5	0	0	4	0	0	0	0	0	0	0	0	0	0	7	0	0	0
D_0__Bacteria;D_1__Bacteroidetes;D_2__Bacteroidia;D_3__Sphingobacteriales;D_4__env.OPS 17;D_5__metagenome	275	338	245	433	225	515	372	402	493	486	508	84	60	120	62	95	60	51	82	163	117	122	141
D_0__Bacteria;D_1__Bacteroidetes;D_2__Bacteroidia;D_3__Sphingobacteriales;D_4__env.OPS 17;__	438	476	494	857	409	1244	972	985	913	1088	1058	668	444	623	498	316	335	203	254	960	720	826	796
D_0__Bacteria;D_1__Bacteroidetes;D_2__Bacteroidia;D_3__Sphingobacteriales;__;__	0	5	0	0	0	15	11	25	34	29	40	3	9	10	0	6	8	0	0	13	10	5	0
D_0__Bacteria;D_1__Bacteroidetes;D_2__Bacteroidia;__;__;__	349	321	228	399	248	346	85	226	166	201	150	16	0	7	0	13	14	23	4	29	14	33	13
D_0__Bacteria;D_1__Bacteroidetes;D_2__Ignavibacteria;D_3__OPB56;D_4__metagenome;D_5__metagenome	62	72	75	152	44	126	133	103	119	111	156	16	21	26	24	37	36	26	16	341	98	179	101
D_0__Bacteria;D_1__Bacteroidetes;D_2__Ignavibacteria;D_3__OPB56;D_4__uncultured bacterium;D_5__uncultured bacterium	8	0	0	0	0	0	0	0	0	0	10	0	0	0	0	0	0	0	0	7	0	8	0
D_0__Bacteria;D_1__Deferribacteres;D_2__Deferribacteres;D_3__Deferribacterales;D_4__Deferribacteraceae;D_5__Calditerrivibrio	0	9	18	0	0	15	0	0	19	0	0	8	0	0	7	0	2	0	0	0	0	0	0
D_0__Bacteria;D_1__Fibrobacteres;D_2__Fibrobacteria;D_3__Fibrobacterales;D_4__Fibrobacteraceae;D_5__uncultured	43	38	25	39	35	52	25	19	17	25	0	2	0	0	0	3	0	6	0	11	15	16	7
D_0__Bacteria;D_1__Fusobacteria;D_2__Fusobacteriia;D_3__Fusobacteriales;D_4__Leptotrichiaceae;D_5__Hypnocyclicus	8	0	0	10	0	8	12	0	0	0	0	0	0	0	0	0	0	0	0	0	0	5	0
D_0__Bacteria;D_1__Gemmatimonadetes;D_2__Gemmatimonadetes;D_3__Gemmatimonadales;D_4__Gemmatimonadaceae;D_5__Gemmatimonas	50	42	35	43	42	101	69	89	80	83	76	14	9	18	6	24	27	16	22	32	28	32	28
D_0__Bacteria;D_1__Kiritimatiellaeota;D_2__Kiritimatiellae;D_3__WCHB1-41;D_4__metagenome;D_5__metagenome	362	281	325	1052	544	476	378	262	239	333	227	80	10	30	13	45	49	58	43	282	237	233	142
D_0__Bacteria;D_1__Kiritimatiellaeota;D_2__Kiritimatiellae;D_3__WCHB1-41;D_4__uncultured Verrucomicrobia bacterium;D_5__uncultured Verrucomicrobia bacterium	0	0	3	3	4	0	7	4	0	0	5	0	0	0	0	0	0	0	2	0	0	2	2
D_0__Bacteria;D_1__Kiritimatiellaeota;D_2__Kiritimatiellae;D_3__WCHB1-41;D_4__uncultured bacterium;D_5__uncultured bacterium	93	45	92	260	127	163	102	64	67	110	75	38	0	23	6	12	22	31	22	178	148	163	93
D_0__Bacteria;D_1__Patescibacteria;D_2__Parcubacteria;D_3__Candidatus Kaiserbacteria;D_4__Parcubacteria group bacterium GW2011_GWD2_42_14;D_5__Parcubacteria group bacterium GW2011_GWD2_42_14	20	0	16	42	0	47	22	29	0	0	12	0	4	13	0	0	0	0	0	0	6	0	6
D_0__Bacteria;D_1__Planctomycetes;D_2__OM190;D_3__uncultured bacterium;D_4__uncultured bacterium;D_5__uncultured bacterium	162	203	242	420	286	652	315	406	474	583	442	106	18	55	25	8	22	20	18	64	79	89	100
D_0__Bacteria;D_1__Planctomycetes;D_2__OM190;__;__;__	246	260	356	658	453	1193	676	1448	1459	1771	1486	281	136	221	223	61	89	71	40	164	130	159	159
D_0__Bacteria;D_1__Planctomycetes;D_2__Phycisphaerae;D_3__Phycisphaerales;D_4__Phycisphaeraceae;D_5__CL500-3	495	544	742	1252	693	1855	948	786	905	1002	776	357	127	211	177	55	80	29	39	331	326	257	338
D_0__Bacteria;D_1__Planctomycetes;D_2__Planctomycetacia;D_3__Gemmatales;D_4__Gemmataceae;D_5__uncultured	29	17	48	22	12	61	36	50	104	74	63	9	7	0	6	0	0	0	4	30	37	34	47
D_0__Bacteria;D_1__Planctomycetes;D_2__Planctomycetacia;D_3__Pirellulales;D_4__Pirellulaceae;D_5__Pirellula	1243	557	1129	895	818	2865	1071	3205	2045	2406	1748	179	326	343	427	61	64	83	68	204	402	375	579
D_0__Bacteria;D_1__Planctomycetes;D_2__Planctomycetacia;D_3__Pirellulales;D_4__Pirellulaceae;D_5__Rhodopirellula	12	0	16	11	0	0	17	25	14	19	11	0	0	0	4	0	0	0	0	5	0	0	8
D_0__Bacteria;D_1__Planctomycetes;D_2__Planctomycetacia;D_3__Pirellulales;D_4__Pirellulaceae;D_5__uncultured	345	282	537	554	471	869	506	374	362	444	327	84	93	115	127	26	47	31	34	189	143	177	191
D_0__Bacteria;D_1__Planctomycetes;D_2__Planctomycetacia;D_3__Planctomycetales;D_4__Rubinisphaeraceae;D_5__uncultured	1520	472	945	1211	1134	4027	1536	2576	1935	2956	1642	252	330	709	426	72	113	54	87	397	480	1171	633
D_0__Bacteria;D_1__Proteobacteria;D_2__Alphaproteobacteria;D_3__Acetobacterales;D_4__Acetobacteraceae;D_5__Roseomonas	150	146	174	236	185	311	281	559	497	433	589	265	177	138	126	49	123	89	44	246	143	162	55
D_0__Bacteria;D_1__Proteobacteria;D_2__Alphaproteobacteria;D_3__Acetobacterales;D_4__Acetobacteraceae;D_5__uncultured	26	25	17	0	23	44	42	28	0	33	30	7	4	0	0	16	15	4	0	51	19	43	22
D_0__Bacteria;D_1__Proteobacteria;D_2__Alphaproteobacteria;D_3__Acetobacterales;D_4__Acetobacterales Incertae Sedis;D_5__metagenome	0	6	0	3	0	10	7	0	5	9	0	0	0	0	0	0	0	0	0	0	0	0	0
D_0__Bacteria;D_1__Proteobacteria;D_2__Alphaproteobacteria;D_3__Caulobacterales;D_4__Caulobacteraceae;D_5__Brevundimonas	24	42	38	46	31	95	58	85	60	73	93	76	135	93	103	83	155	101	52	94	57	78	51
D_0__Bacteria;D_1__Proteobacteria;D_2__Alphaproteobacteria;D_3__Caulobacterales;D_4__Caulobacteraceae;D_5__Caulobacter	0	0	0	0	0	0	0	10	8	12	11	0	9	0	0	6	16	7	7	23	19	21	19
D_0__Bacteria;D_1__Proteobacteria;D_2__Alphaproteobacteria;D_3__Caulobacterales;D_4__Caulobacteraceae;D_5__Phenylobacterium	19	9	10	35	18	34	35	81	85	78	102	6	34	25	28	14	17	4	8	67	24	55	52
D_0__Bacteria;D_1__Proteobacteria;D_2__Alphaproteobacteria;D_3__Caulobacterales;D_4__Hyphomonadaceae;D_5__Hyphomonas	62	36	56	90	42	146	109	112	110	185	150	52	98	85	97	61	77	67	64	189	158	158	187
D_0__Bacteria;D_1__Proteobacteria;D_2__Alphaproteobacteria;D_3__Holosporales;D_4__Holosporaceae;D_5__uncultured	5	0	6	13	10	21	0	13	15	21	13	3	0	0	0	0	0	0	0	17	16	11	0
D_0__Bacteria;D_1__Proteobacteria;D_2__Alphaproteobacteria;D_3__Micavibrionales;D_4__uncultured;D_5__uncultured bacterium	0	0	0	0	0	0	0	0	0	0	0	0	0	0	0	0	0	0	0	35	23	41	20
D_0__Bacteria;D_1__Proteobacteria;D_2__Alphaproteobacteria;D_3__Paracaedibacterales;D_4__Paracaedibacteraceae;D_5__uncultured	78	65	77	158	78	237	170	123	149	162	108	19	17	25	0	13	35	0	24	116	76	95	76
D_0__Bacteria;D_1__Proteobacteria;D_2__Alphaproteobacteria;D_3__Rhizobiales;D_4__Beijerinckiaceae;D_5__FukuN57	29	38	54	84	36	73	73	61	46	53	64	23	42	31	35	17	29	15	11	34	20	21	29
D_0__Bacteria;D_1__Proteobacteria;D_2__Alphaproteobacteria;D_3__Rhizobiales;D_4__Devosiaceae;D_5__Devosia	0	0	0	0	0	0	0	0	2	0	0	0	0	4	9	0	0	3	0	6	0	4	0
D_0__Bacteria;D_1__Proteobacteria;D_2__Alphaproteobacteria;D_3__Rhodobacterales;D_4__Rhodobacteraceae;D_5__Tabrizicola	76	50	0	112	12	83	0	23	72	0	0	61	86	0	61	0	0	0	0	0	0	0	0
D_0__Bacteria;D_1__Proteobacteria;D_2__Alphaproteobacteria;D_3__Rhodobacterales;D_4__Rhodobacteraceae;__	1080	1265	1050	1773	1282	1869	1447	1442	1819	1828	1427	3188	3265	2546	2861	778	1369	856	589	1286	695	947	641
D_0__Bacteria;D_1__Proteobacteria;D_2__Alphaproteobacteria;D_3__Rhodospirillales;D_4__uncultured;D_5__metagenome	121	94	161	214	230	469	276	425	347	686	355	348	287	376	310	118	176	122	94	68	38	57	51
D_0__Bacteria;D_1__Proteobacteria;D_2__Alphaproteobacteria;D_3__Rickettsiales;D_4__AB1;D_5__Rickettsiales bacterium (ex Bugula neritina AB1)	0	6	7	12	9	43	29	0	21	17	0	8	5	0	6	8	0	0	4	54	35	35	29
D_0__Bacteria;D_1__Proteobacteria;D_2__Alphaproteobacteria;D_3__Rickettsiales;D_4__Midichloriaceae;D_5__MD3-55	4	0	2	0	0	0	3	4	5	0	0	9	21	9	9	0	0	0	0	10	0	0	0
D_0__Bacteria;D_1__Proteobacteria;D_2__Alphaproteobacteria;D_3__Rickettsiales;D_4__Rickettsiaceae;D_5__Candidatus Megaira	38	39	58	62	68	207	158	168	247	225	188	29	34	31	35	31	41	28	23	185	94	126	92
D_0__Bacteria;D_1__Proteobacteria;D_2__Alphaproteobacteria;D_3__Rickettsiales;D_4__Rickettsiaceae;D_5__uncultured	92	93	61	165	93	289	216	120	130	209	127	15	19	14	17	0	16	9	0	48	29	32	17
D_0__Bacteria;D_1__Proteobacteria;D_2__Alphaproteobacteria;D_3__Rickettsiales;D_4__SM2D12;__	88	61	117	124	87	203	151	1297	1358	1842	1160	471	406	504	415	117	132	98	72	283	168	226	147
D_0__Bacteria;D_1__Proteobacteria;D_2__Alphaproteobacteria;D_3__Rickettsiales;D_4__uncultured;D_5__Grylloblatta bifratrilecta	0	0	0	7	2	0	0	0	6	0	6	0	0	0	0	2	0	0	0	2	2	0	0
D_0__Bacteria;D_1__Proteobacteria;D_2__Alphaproteobacteria;D_3__Sphingomonadales;D_4__Sphingomonadaceae;D_5__Porphyrobacter	0	0	0	15	0	19	6	13	8	20	13	4	0	0	10	4	9	0	0	12	5	13	9
D_0__Bacteria;D_1__Proteobacteria;D_2__Alphaproteobacteria;D_3__Sphingomonadales;D_4__Sphingomonadaceae;D_5__Sandarakinorhabdus	64	118	93	177	104	199	61	35	35	37	34	9	0	6	0	13	8	0	0	12	0	0	0
D_0__Bacteria;D_1__Proteobacteria;D_2__Alphaproteobacteria;D_3__Sphingomonadales;D_4__Sphingomonadaceae;D_5__Sphingorhabdus	395	343	465	586	417	621	238	1559	1488	1593	1318	1359	1016	731	785	434	738	435	257	424	236	334	210
D_0__Bacteria;D_1__Proteobacteria;D_2__Alphaproteobacteria;D_3__Sphingomonadales;D_4__Sphingomonadaceae;D_5__uncultured	37	45	33	49	40	62	13	19	25	17	23	11	24	10	20	22	52	24	17	34	24	45	28
D_0__Bacteria;D_1__Proteobacteria;D_2__Alphaproteobacteria;D_3__uncultured;D_4__uncultured Rhodospirillales bacterium;D_5__uncultured Rhodospirillales bacterium	9	7	0	0	3	15	13	13	17	15	13	0	7	0	0	0	6	0	0	4	0	0	0
D_0__Bacteria;D_1__Proteobacteria;D_2__Alphaproteobacteria;__;__;__	13	22	6	43	21	61	29	43	72	68	61	31	9	20	13	8	20	12	18	12	10	8	5
D_0__Bacteria;D_1__Proteobacteria;D_2__Deltaproteobacteria;D_3__Bdellovibrionales;D_4__Bacteriovoracaceae;D_5__Peredibacter	8341	6931	7790	17312	12290	14642	9931	3858	3658	5332	4108	1233	378	682	462	531	610	660	425	597	506	498	357
D_0__Bacteria;D_1__Proteobacteria;D_2__Deltaproteobacteria;D_3__Bdellovibrionales;D_4__Bdellovibrionaceae;D_5__Bdellovibrio	100	123	134	205	113	232	209	135	136	109	157	10	0	10	0	0	0	14	5	18	12	30	17
D_0__Bacteria;D_1__Proteobacteria;D_2__Deltaproteobacteria;D_3__Bdellovibrionales;D_4__Bdellovibrionaceae;D_5__OM27 clade	201	252	307	551	264	608	561	178	208	270	215	12	0	7	0	9	11	0	0	42	16	18	14
D_0__Bacteria;D_1__Proteobacteria;D_2__Deltaproteobacteria;D_3__Bradymonadales;D_4__uncultured bacterium;D_5__uncultured bacterium	13	43	55	69	42	59	45	87	100	103	111	9	16	11	13	3	45	10	0	282	165	200	173
D_0__Bacteria;D_1__Proteobacteria;D_2__Deltaproteobacteria;D_3__Myxococcales;D_4__Blfdi19;D_5__metagenome	81	133	187	209	78	256	175	61	85	112	100	4	0	11	8	0	0	2	0	3	0	0	0
D_0__Bacteria;D_1__Proteobacteria;D_2__Deltaproteobacteria;D_3__Myxococcales;D_4__Blfdi19;D_5__uncultured prokaryote	10	13	11	6	0	22	14	23	28	38	23	0	0	0	0	0	0	0	0	0	0	0	0
D_0__Bacteria;D_1__Proteobacteria;D_2__Deltaproteobacteria;D_3__Myxococcales;D_4__Polyangiaceae;D_5__Pajaroellobacter	8	8	6	16	0	11	12	0	9	0	6	0	0	0	0	0	0	0	0	0	0	0	0
D_0__Bacteria;D_1__Proteobacteria;D_2__Deltaproteobacteria;D_3__Myxococcales;D_4__Sandaracinaceae;D_5__Sandaracinus	21	26	56	44	23	75	42	177	176	137	154	23	43	25	26	14	20	12	12	129	58	113	67
D_0__Bacteria;D_1__Proteobacteria;D_2__Deltaproteobacteria;D_3__Myxococcales;D_4__Sandaracinaceae;D_5__uncultured	0	0	0	0	0	6	3	0	10	19	0	0	0	0	0	0	0	0	0	0	0	0	0
D_0__Bacteria;D_1__Proteobacteria;D_2__Deltaproteobacteria;D_3__Oligoflexales;D_4__0319-6G20;D_5__uncultured Bacteriovorax sp.	330	224	306	1019	462	529	377	114	144	174	140	42	9	0	6	20	35	0	22	56	76	56	33
D_0__Bacteria;D_1__Proteobacteria;D_2__Deltaproteobacteria;D_3__Oligoflexales;D_4__0319-6G20;D_5__uncultured proteobacterium	12	15	13	34	25	24	23	0	0	0	0	0	0	0	0	0	0	0	0	0	0	0	0
D_0__Bacteria;D_1__Proteobacteria;D_2__Deltaproteobacteria;D_3__Oligoflexales;D_4__0319-6G20;__	91	79	109	286	134	168	87	25	27	34	24	7	0	0	0	0	0	0	0	0	0	0	0
D_0__Bacteria;D_1__Proteobacteria;D_2__Deltaproteobacteria;D_3__Oligoflexales;D_4__053A03-B-DI-P58;D_5__uncultured bacterium	0	0	0	0	0	0	3	6	0	5	5	0	0	0	0	0	0	0	0	13	15	12	8
D_0__Bacteria;D_1__Proteobacteria;D_2__Deltaproteobacteria;D_3__Oligoflexales;D_4__Oligoflexaceae;D_5__uncultured	7	0	0	0	0	0	4	6	7	5	8	0	0	0	0	0	0	0	0	0	0	0	0
D_0__Bacteria;D_1__Proteobacteria;D_2__Deltaproteobacteria;D_3__PB19;D_4__uncultured bacterium;D_5__uncultured bacterium	35	23	87	75	0	108	60	0	34	0	47	0	0	6	0	0	11	0	10	16	14	27	0
D_0__Bacteria;D_1__Proteobacteria;D_2__Gammaproteobacteria;D_3__211ds20;D_4__metagenome;D_5__metagenome	29	15	17	27	24	28	18	0	7	12	12	0	0	0	0	0	0	0	0	0	0	0	0
D_0__Bacteria;D_1__Proteobacteria;D_2__Gammaproteobacteria;D_3__Aeromonadales;D_4__Aeromonadaceae;D_5__Aeromonas	11	14	15	0	0	0	13	0	26	12	0	5	0	0	0	0	0	0	0	0	0	0	6
D_0__Bacteria;D_1__Proteobacteria;D_2__Gammaproteobacteria;D_3__Alteromonadales;D_4__Alteromonadaceae;D_5__Rheinheimera	1449	1154	1123	1663	1409	1654	1201	909	1517	779	1150	22148	11026	17970	12892	5603	5815	6215	5306	1854	1341	1635	1455
D_0__Bacteria;D_1__Proteobacteria;D_2__Gammaproteobacteria;D_3__Betaproteobacteriales;D_4__Burkholderiaceae;D_5__Curvibacter	72	58	71	103	66	136	91	44	53	78	54	0	0	20	0	0	0	0	0	0	27	23	0
D_0__Bacteria;D_1__Proteobacteria;D_2__Gammaproteobacteria;D_3__Betaproteobacteriales;D_4__Burkholderiaceae;D_5__Hydrogenophaga	107	145	160	212	156	187	176	104	147	209	171	205	195	240	178	38	78	29	33	185	86	162	148
D_0__Bacteria;D_1__Proteobacteria;D_2__Gammaproteobacteria;D_3__Betaproteobacteriales;D_4__Burkholderiaceae;D_5__Inhella	0	15	0	26	0	42	23	0	22	25	13	42	52	50	42	21	34	0	16	23	0	23	0
D_0__Bacteria;D_1__Proteobacteria;D_2__Gammaproteobacteria;D_3__Betaproteobacteriales;D_4__Burkholderiaceae;D_5__Lautropia	0	9	0	0	0	11	0	16	11	10	16	0	0	0	0	0	0	0	0	0	0	0	0
D_0__Bacteria;D_1__Proteobacteria;D_2__Gammaproteobacteria;D_3__Betaproteobacteriales;D_4__Burkholderiaceae;D_5__Limnobacter	0	0	0	14	0	0	24	0	0	24	16	0	0	0	0	0	0	0	0	0	0	5	0
D_0__Bacteria;D_1__Proteobacteria;D_2__Gammaproteobacteria;D_3__Betaproteobacteriales;D_4__Burkholderiaceae;D_5__Limnohabitans	55	51	60	92	51	90	73	53	51	57	67	15	23	20	28	0	10	0	10	10	14	16	0
D_0__Bacteria;D_1__Proteobacteria;D_2__Gammaproteobacteria;D_3__Betaproteobacteriales;D_4__Burkholderiaceae;D_5__MWH-UniP1 aquatic group	64	66	52	100	79	127	87	38	45	40	50	11	9	19	16	0	9	7	0	38	32	30	18
D_0__Bacteria;D_1__Proteobacteria;D_2__Gammaproteobacteria;D_3__Betaproteobacteriales;D_4__Burkholderiaceae;D_5__Polaromonas	68	59	89	130	63	134	154	100	117	149	106	41	35	40	42	20	0	12	0	34	33	42	23
D_0__Bacteria;D_1__Proteobacteria;D_2__Gammaproteobacteria;D_3__Betaproteobacteriales;D_4__Burkholderiaceae;D_5__Polynucleobacter	988	789	1066	1362	930	1680	1118	813	878	1096	880	251	194	238	191	105	180	122	86	753	528	603	469
D_0__Bacteria;D_1__Proteobacteria;D_2__Gammaproteobacteria;D_3__Betaproteobacteriales;D_4__Burkholderiaceae;D_5__Rubrivivax	72	121	124	271	120	309	214	432	402	505	477	133	145	142	107	39	70	36	20	110	53	91	65
D_0__Bacteria;D_1__Proteobacteria;D_2__Gammaproteobacteria;D_3__Betaproteobacteriales;D_4__Burkholderiaceae;__	4072	4152	4358	6609	4104	8525	5733	4631	4539	6115	4717	2543	2935	2909	2938	1245	1869	1062	1068	2615	1811	2625	1730
D_0__Bacteria;D_1__Proteobacteria;D_2__Gammaproteobacteria;D_3__Betaproteobacteriales;D_4__Chromobacteriaceae;D_5__Vogesella	11	0	0	0	8	0	13	21	64	0	32	0	0	12	6	0	10	13	12	0	0	0	0
D_0__Bacteria;D_1__Proteobacteria;D_2__Gammaproteobacteria;D_3__Betaproteobacteriales;D_4__Methylophilaceae;D_5__Candidatus Methylopumilus	1363	1148	1106	2068	1868	1922	1493	839	857	1164	893	255	63	125	85	107	114	105	94	461	410	375	346
D_0__Bacteria;D_1__Proteobacteria;D_2__Gammaproteobacteria;D_3__Betaproteobacteriales;D_4__Methylophilaceae;D_5__Methylotenera	1278	1249	1262	2229	1485	2223	1710	1676	1449	2314	1752	510	287	464	360	626	790	622	448	4615	3705	4005	3102
D_0__Bacteria;D_1__Proteobacteria;D_2__Gammaproteobacteria;D_3__Betaproteobacteriales;D_4__Methylophilaceae;__	437	416	385	569	483	668	525	504	500	669	506	187	103	142	110	206	209	187	158	1115	825	997	846
D_0__Bacteria;D_1__Proteobacteria;D_2__Gammaproteobacteria;D_3__Betaproteobacteriales;D_4__Neisseriaceae;D_5__uncultured	15	7	10	14	6	16	12	10	10	10	17	0	0	0	0	0	0	0	0	20	8	14	5
D_0__Bacteria;D_1__Proteobacteria;D_2__Gammaproteobacteria;D_3__Betaproteobacteriales;D_4__Nitrosomonadaceae;D_5__Ellin6067	164	132	183	246	179	298	235	707	679	936	671	151	170	211	168	63	88	58	42	39	21	22	11
D_0__Bacteria;D_1__Proteobacteria;D_2__Gammaproteobacteria;D_3__Betaproteobacteriales;D_4__Rhodocyclaceae;D_5__Dechloromonas	19	22	36	71	47	64	32	33	70	50	67	0	0	12	0	13	0	14	0	43	20	35	29
D_0__Bacteria;D_1__Proteobacteria;D_2__Gammaproteobacteria;D_3__Betaproteobacteriales;D_4__Rhodocyclaceae;D_5__Sulfuritalea	0	10	16	19	12	21	0	0	0	27	16	0	0	0	0	0	0	5	0	0	0	0	0
D_0__Bacteria;D_1__Proteobacteria;D_2__Gammaproteobacteria;D_3__Betaproteobacteriales;D_4__Rhodocyclaceae;__	0	17	0	18	8	30	15	19	19	9	13	12	0	0	0	0	0	0	0	0	0	17	0
D_0__Bacteria;D_1__Proteobacteria;D_2__Gammaproteobacteria;D_3__Betaproteobacteriales;D_4__T34;D_5__metagenome	3	10	0	0	0	0	3	7	8	7	8	0	0	0	0	0	0	0	0	4	0	3	0
D_0__Bacteria;D_1__Proteobacteria;D_2__Gammaproteobacteria;D_3__Betaproteobacteriales;D_4__T34;D_5__uncultured beta proteobacterium	93	67	89	231	144	142	80	25	44	58	45	39	0	0	0	0	0	5	0	41	42	40	9
D_0__Bacteria;D_1__Proteobacteria;D_2__Gammaproteobacteria;D_3__Betaproteobacteriales;D_4__TRA3-20;__	23	0	0	18	11	29	19	50	33	43	29	0	7	9	12	0	6	5	0	23	17	0	7
D_0__Bacteria;D_1__Proteobacteria;D_2__Gammaproteobacteria;D_3__Cellvibrionales;D_4__Cellvibrionaceae;D_5__Cellvibrio	148	95	101	187	131	214	186	51	54	75	70	11	0	18	7	0	0	5	10	36	20	29	23
D_0__Bacteria;D_1__Proteobacteria;D_2__Gammaproteobacteria;D_3__Cellvibrionales;D_4__Spongiibacteraceae;D_5__BD1-7 clade	32	44	48	32	50	79	52	47	45	68	55	16	4	3	0	0	6	0	0	21	19	29	13
D_0__Bacteria;D_1__Proteobacteria;D_2__Gammaproteobacteria;D_3__Coxiellales;D_4__Coxiellaceae;D_5__Coxiella	4	0	0	0	0	0	3	6	0	6	4	0	0	0	0	0	0	0	0	18	21	11	7
D_0__Bacteria;D_1__Proteobacteria;D_2__Gammaproteobacteria;D_3__Gammaproteobacteria Incertae Sedis;D_4__Unknown Family;D_5__Acidibacter	226	203	202	318	241	456	306	276	290	333	282	65	62	59	54	51	23	22	34	139	70	92	92
D_0__Bacteria;D_1__Proteobacteria;D_2__Gammaproteobacteria;D_3__KI89A clade;__;__	18	0	8	12	11	28	17	14	8	10	0	0	0	0	0	0	0	0	0	0	2	0	0
D_0__Bacteria;D_1__Proteobacteria;D_2__Gammaproteobacteria;D_3__Methylococcales;D_4__Methylococcaceae;D_5__Methyloparacoccus	15	19	35	45	28	42	28	128	184	94	123	0	9	0	7	11	16	11	6	128	81	93	71
D_0__Bacteria;D_1__Proteobacteria;D_2__Gammaproteobacteria;D_3__Methylococcales;D_4__Methylomonaceae;D_5__Methylobacter	13	9	0	25	21	17	24	0	14	26	0	0	0	0	0	0	0	0	0	0	0	0	0
D_0__Bacteria;D_1__Proteobacteria;D_2__Gammaproteobacteria;D_3__Methylococcales;D_4__Methylomonaceae;D_5__Methylomonas	0	0	0	0	0	18	0	8	0	0	0	0	0	0	0	0	0	0	0	26	18	41	24
D_0__Bacteria;D_1__Proteobacteria;D_2__Gammaproteobacteria;D_3__Methylococcales;D_4__Methylomonaceae;D_5__uncultured	226	229	264	684	298	434	456	318	382	397	321	70	55	84	69	69	78	62	37	872	420	704	425
D_0__Bacteria;D_1__Proteobacteria;D_2__Gammaproteobacteria;D_3__Oceanospirillales;D_4__Pseudohongiellaceae;D_5__BIyi10	17	8	11	27	17	44	24	11	16	21	16	0	0	0	0	0	0	0	0	0	0	0	0
D_0__Bacteria;D_1__Proteobacteria;D_2__Gammaproteobacteria;D_3__Oceanospirillales;D_4__Pseudohongiellaceae;D_5__Pseudohongiella	713	589	508	882	698	1344	1085	677	612	877	634	68	0	61	55	77	88	71	65	678	468	637	476
D_0__Bacteria;D_1__Proteobacteria;D_2__Gammaproteobacteria;D_3__Pseudomonadales;D_4__Pseudomonadaceae;D_5__Pseudomonas	36	62	63	84	64	101	52	109	110	109	102	74	50	68	68	146	207	199	180	162	134	159	113
D_0__Bacteria;D_1__Proteobacteria;D_2__Gammaproteobacteria;D_3__Xanthomonadales;D_4__Rhodanobacteraceae;D_5__Aquimonas	0	0	0	8	7	11	6	0	3	0	10	0	0	0	9	0	0	0	0	0	0	8	0
D_0__Bacteria;D_1__Proteobacteria;D_2__Gammaproteobacteria;D_3__Xanthomonadales;D_4__Xanthomonadaceae;D_5__Silanimonas	8	0	0	0	0	15	11	0	0	3	0	3	0	0	0	8	0	0	8	0	0	0	7
D_0__Bacteria;D_1__Proteobacteria;__;__;__;__	11	7	0	20	12	25	12	7	13	14	9	0	0	3	3	0	0	0	4	0	0	0	0
D_0__Bacteria;D_1__Spirochaetes;D_2__Leptospirae;D_3__Leptospirales;D_4__Leptospiraceae;D_5__Leptospira	25	32	35	127	61	93	60	214	165	144	169	14	6	11	11	0	4	0	0	13	8	17	13
D_0__Bacteria;D_1__Tenericutes;D_2__Mollicutes;D_3__Izimaplasmatales;D_4__Izimaplasmataceae;D_5__uncultured bacterium	123	105	75	375	196	125	97	38	79	47	64	46	12	18	13	0	8	12	15	79	75	49	28
D_0__Bacteria;D_1__Verrucomicrobia;D_2__Verrucomicrobiae;D_3__Chthoniobacterales;D_4__Chthoniobacteraceae;D_5__Chthoniobacter	0	0	15	12	0	23	0	0	36	27	23	0	0	0	0	0	0	0	0	0	0	0	0
D_0__Bacteria;D_1__Verrucomicrobia;D_2__Verrucomicrobiae;D_3__Chthoniobacterales;D_4__Terrimicrobiaceae;D_5__FukuN18 freshwater group	897	737	1281	1403	1232	3265	1895	674	703	848	642	90	143	147	194	40	47	0	22	438	384	498	452
D_0__Bacteria;D_1__Verrucomicrobia;D_2__Verrucomicrobiae;D_3__Chthoniobacterales;D_4__Terrimicrobiaceae;D_5__Terrimicrobium	21	14	40	49	0	59	49	88	62	68	54	29	111	46	145	21	14	20	15	189	140	108	128
D_0__Bacteria;D_1__Verrucomicrobia;D_2__Verrucomicrobiae;D_3__Methylacidiphilales;D_4__Methylacidiphilaceae;D_5__uncultured	0	3	0	0	0	11	0	3	0	6	6	0	0	0	0	0	0	0	0	4	8	8	0
D_0__Bacteria;D_1__Verrucomicrobia;D_2__Verrucomicrobiae;D_3__Pedosphaerales;D_4__Pedosphaeraceae;D_5__bacterium SH3-11	2548	2230	2577	3742	3561	7253	3978	2660	3121	3605	2621	435	156	362	289	116	135	110	157	609	617	687	603
D_0__Bacteria;D_1__Verrucomicrobia;D_2__Verrucomicrobiae;D_3__Pedosphaerales;D_4__Pedosphaeraceae;__	105	59	96	122	139	343	143	185	141	209	123	35	28	28	25	11	13	11	10	64	91	146	113
D_0__Bacteria;D_1__Verrucomicrobia;D_2__Verrucomicrobiae;D_3__Verrucomicrobiales;D_4__Verrucomicrobiaceae;D_5__Prosthecobacter	70	37	76	70	82	173	84	54	40	68	42	15	16	15	14	3	0	0	0	27	21	27	18
D_0__Bacteria;D_1__Verrucomicrobia;D_2__Verrucomicrobiae;D_3__Verrucomicrobiales;D_4__Verrucomicrobiaceae;D_5__uncultured	14	0	6	14	10	20	7	0	5	19	10	0	0	0	0	0	0	0	0	0	6	0	0

## Sheet: June Treatment Lake 5m
June Treatment 5m	Lake 5 m t = -24h	Lake 5 m t = -24h	Lake 5 m t = -24h	Lake 5 m t = -24h	Lake 5 m t = -24h	Lake 5 m t = -24h	Lake 5 m t = 5h	Lake 5 m t = 5h	Lake 5 m t = 5h	Lake 5 m t = 5h	Lake 5 m t = 24h	Lake 5 m t = 24h	Lake 5 m t = 24h	Lake 5 m t = 24h	Lake 5 m t = 48h	Lake 5 m t = 48h	Lake 5 m t = 48h	Lake 5 m t = 48h	Lake 5 m t = 96h	Lake 5 m t = 96h	Lake 5 m t = 96h	Lake 5 m t = 96h
Taxonomy	21	22	23	24	25	26	39	40	41	42	55	56	57	58	95	96	97	98	135	136	137	138
D_0__Bacteria;D_1__Acidobacteria;D_2__Acidobacteriia;D_3__Solibacterales;D_4__Solibacteraceae (Subgroup 3);D_5__Paludibaculum	22	41	19	28	11	26	51	46	25	37	14	17	12	13	8	9	5	15	17	23	39	18
D_0__Bacteria;D_1__Actinobacteria;D_2__Acidimicrobiia;D_3__Microtrichales;D_4__Ilumatobacteraceae;D_5__CL500-29 marine group	1622	2126	2413	2145	814	2853	2542	2114	2068	1614	1021	1466	1631	1047	712	418	1266	918	1662	2136	2155	1748
D_0__Bacteria;D_1__Actinobacteria;D_2__Acidimicrobiia;D_3__Microtrichales;D_4__Ilumatobacteraceae;D_5__Ilumatobacter	9	10	13	0	5	13	10	0	9	0	0	0	6	0	0	0	0	0	0	6	0	0
D_0__Bacteria;D_1__Actinobacteria;D_2__Acidimicrobiia;D_3__Microtrichales;D_4__uncultured;D_5__metagenome	20	23	17	20	8	12	27	21	22	8	13	17	8	17	10	2	12	5	7	6	10	0
D_0__Bacteria;D_1__Actinobacteria;D_2__Actinobacteria;D_3__Corynebacteriales;D_4__Mycobacteriaceae;D_5__Mycobacterium	247	97	94	108	89	201	143	195	210	110	64	57	59	79	31	15	37	44	31	51	80	59
D_0__Bacteria;D_1__Actinobacteria;D_2__Actinobacteria;D_3__Frankiales;D_4__Sporichthyaceae;D_5__Candidatus Planktophila	2763	2322	3672	2793	3586	3001	3445	3987	3353	3049	2445	2983	2951	2635	2904	939	2413	2600	3461	3588	3701	3943
D_0__Bacteria;D_1__Actinobacteria;D_2__Actinobacteria;D_3__Frankiales;D_4__Sporichthyaceae;D_5__Sporichthya	0	0	8	8	0	0	15	0	0	0	0	8	0	5	0	0	0	0	0	0	0	0
D_0__Bacteria;D_1__Actinobacteria;D_2__Actinobacteria;D_3__Frankiales;D_4__Sporichthyaceae;D_5__hgcI clade	14188	10566	16326	12880	13894	14077	12588	14348	13050	12163	11391	15372	13173	11701	9555	3149	8677	7419	11127	11184	11105	12307
D_0__Bacteria;D_1__Actinobacteria;D_2__Actinobacteria;D_3__Frankiales;D_4__Sporichthyaceae;__	5829	5197	8650	6122	9396	7339	8287	9781	8508	8008	6024	7075	7574	6003	7057	2274	5598	6474	9099	10072	10398	10236
D_0__Bacteria;D_1__Actinobacteria;D_2__Actinobacteria;D_3__Micrococcales;D_4__Microbacteriaceae;D_5__Aurantimicrobium	129	138	156	162	167	107	368	314	204	224	131	194	161	118	146	90	185	214	50	69	64	99
D_0__Bacteria;D_1__Actinobacteria;D_2__Actinobacteria;D_3__Micrococcales;D_4__Microbacteriaceae;D_5__Candidatus Aquiluna	0	0	19	15	0	15	21	0	18	20	0	0	0	0	32	0	47	26	33	44	53	64
D_0__Bacteria;D_1__Actinobacteria;D_2__Actinobacteria;D_3__Micrococcales;D_4__Microbacteriaceae;D_5__Candidatus Limnoluna	2402	2967	4679	3578	2087	3978	3556	4157	2744	2685	1940	2791	2756	2315	1579	558	1617	1523	2199	1948	2336	2701
D_0__Bacteria;D_1__Actinobacteria;D_2__Actinobacteria;D_3__Micrococcales;D_4__Microbacteriaceae;D_5__Klugiella	216	246	341	321	314	222	602	595	313	319	191	292	198	170	94	57	101	158	40	47	60	92
D_0__Bacteria;D_1__Actinobacteria;D_2__Actinobacteria;D_3__Micrococcales;D_4__Microbacteriaceae;D_5__Rhodoluna	434	676	1014	738	669	917	1217	1392	838	925	608	780	937	687	1068	331	851	857	818	767	868	1063
D_0__Bacteria;D_1__Actinobacteria;D_2__Actinobacteria;D_3__Micrococcales;D_4__Microbacteriaceae;D_5__XZXXH163	205	225	282	265	232	284	339	428	247	249	172	207	224	179	180	90	202	186	116	133	178	146
D_0__Bacteria;D_1__Actinobacteria;D_2__Coriobacteriia;D_3__OPB41;D_4__uncultured Actinobacteridae bacterium;D_5__uncultured Actinobacteridae bacterium	11	14	10	23	0	0	0	0	2	0	6	0	3	0	0	0	0	0	0	0	0	0
D_0__Bacteria;D_1__Bacteroidetes;D_2__Bacteroidia;D_3__Bacteroidales;D_4__Bacteroidetes vadinHA17;D_5__uncultured Bacteroidetes bacterium	17	0	0	18	0	0	0	0	0	3	0	0	0	0	0	0	3	0	0	0	0	0
D_0__Bacteria;D_1__Bacteroidetes;D_2__Bacteroidia;D_3__Bacteroidales;D_4__Bacteroidetes vadinHA17;D_5__uncultured soil bacterium	16	10	20	29	0	22	0	0	0	0	0	0	0	0	0	0	0	0	0	0	0	0
D_0__Bacteria;D_1__Bacteroidetes;D_2__Bacteroidia;D_3__Bacteroidales;D_4__M2PB4-65 termite group;D_5__uncultured bacterium	0	0	8	0	0	17	0	0	0	0	0	0	6	0	0	0	0	0	0	0	6	0
D_0__Bacteria;D_1__Bacteroidetes;D_2__Bacteroidia;D_3__Bacteroidales;D_4__Marinifilaceae;D_5__uncultured	12	0	0	0	0	9	0	8	0	0	6	6	0	8	0	0	0	0	0	0	0	0
D_0__Bacteria;D_1__Bacteroidetes;D_2__Bacteroidia;D_3__Bacteroidales;D_4__Paludibacteraceae;D_5__Paludibacter	576	480	1500	1318	75	1560	61	98	79	111	102	183	131	115	122	68	140	102	34	23	63	96
D_0__Bacteria;D_1__Bacteroidetes;D_2__Bacteroidia;D_3__Bacteroidales;D_4__Prolixibacteraceae;D_5__WCHB1-32	68	53	176	154	11	170	16	25	0	0	0	9	0	10	12	7	5	10	8	0	8	0
D_0__Bacteria;D_1__Bacteroidetes;D_2__Bacteroidia;D_3__Bacteroidales;D_4__Prolixibacteraceae;D_5__uncultured	25	33	98	130	10	110	25	27	0	0	0	13	0	7	0	2	4	9	0	13	17	15
D_0__Bacteria;D_1__Bacteroidetes;D_2__Bacteroidia;D_3__Bacteroidales;D_4__Rikenellaceae;D_5__Blvii28 wastewater-sludge group	11	11	9	8	0	0	0	0	0	0	0	0	0	0	0	0	0	0	0	6	0	0
D_0__Bacteria;D_1__Bacteroidetes;D_2__Bacteroidia;D_3__Bacteroidales;D_4__Rikenellaceae;D_5__uncultured	16	14	80	74	0	55	8	10	16	9	16	14	13	10	0	0	6	0	12	17	15	21
D_0__Bacteria;D_1__Bacteroidetes;D_2__Bacteroidia;D_3__Bacteroidetes VC2.1 Bac22;D_4__metagenome;D_5__metagenome	25	23	24	24	9	30	39	41	24	23	10	0	0	7	3	10	8	0	0	0	0	0
D_0__Bacteria;D_1__Bacteroidetes;D_2__Bacteroidia;D_3__Bacteroidetes VC2.1 Bac22;__;__	0	0	0	0	0	0	18	15	6	14	0	6	11	0	6	5	0	7	0	4	11	0
D_0__Bacteria;D_1__Bacteroidetes;D_2__Bacteroidia;D_3__Chitinophagales;D_4__37-13;D_5__metagenome	18	12	19	11	10	14	7	8	0	6	7	6	12	12	0	0	0	0	4	0	0	0
D_0__Bacteria;D_1__Bacteroidetes;D_2__Bacteroidia;D_3__Chitinophagales;D_4__Chitinophagaceae;D_5__Dinghuibacter	150	309	289	287	227	271	454	399	261	223	73	104	123	112	203	143	260	193	280	474	401	308
D_0__Bacteria;D_1__Bacteroidetes;D_2__Bacteroidia;D_3__Chitinophagales;D_4__Chitinophagaceae;D_5__Ferruginibacter	40	120	106	116	77	148	93	92	47	52	22	54	58	21	83	46	101	115	38	65	55	22
D_0__Bacteria;D_1__Bacteroidetes;D_2__Bacteroidia;D_3__Chitinophagales;D_4__Chitinophagaceae;D_5__Lacibacter	92	127	153	152	156	161	117	186	98	82	38	58	44	61	70	42	70	53	19	36	32	31
D_0__Bacteria;D_1__Bacteroidetes;D_2__Bacteroidia;D_3__Chitinophagales;D_4__Chitinophagaceae;D_5__Sediminibacterium	1462	1610	1729	1486	1628	1643	1620	1979	1586	1265	1161	1664	1493	1257	2156	990	1777	1383	1459	1694	1485	1394
D_0__Bacteria;D_1__Bacteroidetes;D_2__Bacteroidia;D_3__Chitinophagales;D_4__Chitinophagaceae;D_5__uncultured	21	44	30	25	17	38	26	24	0	10	10	13	14	18	7	5	13	0	3	0	0	0
D_0__Bacteria;D_1__Bacteroidetes;D_2__Bacteroidia;D_3__Chitinophagales;D_4__Chitinophagaceae;__	0	0	0	0	0	0	0	0	23	0	7	3	2	10	15	6	6	0	0	0	8	9
D_0__Bacteria;D_1__Bacteroidetes;D_2__Bacteroidia;D_3__Chitinophagales;D_4__Saprospiraceae;D_5__Candidatus Aquirestis	312	354	454	491	272	496	1347	964	760	739	245	319	431	357	280	337	646	618	606	1287	1122	699
D_0__Bacteria;D_1__Bacteroidetes;D_2__Bacteroidia;D_3__Chitinophagales;D_4__Saprospiraceae;D_5__uncultured	375	276	400	392	637	489	1042	714	678	624	128	123	282	224	238	140	331	293	226	327	265	208
D_0__Bacteria;D_1__Bacteroidetes;D_2__Bacteroidia;D_3__Chitinophagales;D_4__uncultured;D_5__metagenome	26	37	33	36	99	49	127	120	83	77	55	87	75	57	51	19	39	50	37	28	66	28
D_0__Bacteria;D_1__Bacteroidetes;D_2__Bacteroidia;D_3__Chitinophagales;D_4__uncultured;D_5__uncultured Cytophagales bacterium	34	16	32	52	26	59	25	49	32	34	55	73	107	84	53	50	58	50	147	178	166	158
D_0__Bacteria;D_1__Bacteroidetes;D_2__Bacteroidia;D_3__Chitinophagales;D_4__uncultured;__	34	49	58	34	67	48	51	62	47	35	29	70	45	51	28	21	37	34	0	56	0	0
D_0__Bacteria;D_1__Bacteroidetes;D_2__Bacteroidia;D_3__Chitinophagales;__;__	40	50	41	56	16	56	9	6	0	0	8	9	8	7	4	0	0	0	0	0	0	0
D_0__Bacteria;D_1__Bacteroidetes;D_2__Bacteroidia;D_3__Cytophagales;D_4__Amoebophilaceae;D_5__uncultured	0	0	5	0	8	11	10	10	9	11	0	0	0	0	0	0	0	0	0	0	0	6
D_0__Bacteria;D_1__Bacteroidetes;D_2__Bacteroidia;D_3__Cytophagales;D_4__Cyclobacteriaceae;D_5__Algoriphagus	30	55	47	57	48	46	40	53	33	13	21	21	26	31	166	87	100	108	50	58	65	53
D_0__Bacteria;D_1__Bacteroidetes;D_2__Bacteroidia;D_3__Cytophagales;D_4__Microscillaceae;D_5__uncultured	0	26	25	38	70	31	85	81	75	72	35	25	43	28	21	27	34	24	7	10	8	11
D_0__Bacteria;D_1__Bacteroidetes;D_2__Bacteroidia;D_3__Cytophagales;D_4__Spirosomaceae;D_5__Lacihabitans	0	26	21	25	20	28	46	37	23	22	9	13	19	12	34	31	53	55	34	28	32	27
D_0__Bacteria;D_1__Bacteroidetes;D_2__Bacteroidia;D_3__Cytophagales;D_4__Spirosomaceae;D_5__Pseudarcicella	0	9	0	6	0	0	6	9	0	0	0	0	0	0	0	10	15	0	12	9	0	10
D_0__Bacteria;D_1__Bacteroidetes;D_2__Bacteroidia;D_3__Flavobacteriales;D_4__Crocinitomicaceae;D_5__Fluviicola	0	0	0	0	0	0	0	4	4	4	0	0	0	0	0	0	10	15	8	19	13	0
D_0__Bacteria;D_1__Bacteroidetes;D_2__Bacteroidia;D_3__Flavobacteriales;D_4__Cryomorphaceae;D_5__uncultured	83	49	47	48	12	53	16	17	12	12	33	38	21	26	52	13	55	39	27	50	46	28
D_0__Bacteria;D_1__Bacteroidetes;D_2__Bacteroidia;D_3__Flavobacteriales;D_4__Flavobacteriaceae;D_5__Flavobacterium	11453	8467	13919	13079	11606	13865	9619	10850	9015	8157	7133	9199	12689	10499	39775	15202	36372	39794	16945	20218	20772	21238
D_0__Bacteria;D_1__Bacteroidetes;D_2__Bacteroidia;D_3__Flavobacteriales;D_4__Flavobacteriaceae;D_5__Lutibacter	97	94	299	341	0	357	34	34	23	18	39	50	74	57	18	0	11	16	0	0	6	10
D_0__Bacteria;D_1__Bacteroidetes;D_2__Bacteroidia;D_3__Flavobacteriales;D_4__NS7 marine group;D_5__uncultured bacterium	31	14	35	41	9	37	57	48	31	44	34	43	63	59	29	11	21	25	54	59	77	63
D_0__Bacteria;D_1__Bacteroidetes;D_2__Bacteroidia;D_3__Flavobacteriales;D_4__NS9 marine group;D_5__metagenome	229	274	462	442	243	386	482	632	345	282	237	316	441	317	205	76	197	257	176	159	184	238
D_0__Bacteria;D_1__Bacteroidetes;D_2__Bacteroidia;D_3__Flavobacteriales;D_4__NS9 marine group;D_5__uncultured Bacteroidetes bacterium	607	364	446	463	404	591	149	227	132	116	233	323	307	242	111	91	118	134	53	64	74	43
D_0__Bacteria;D_1__Bacteroidetes;D_2__Bacteroidia;D_3__Flavobacteriales;D_4__NS9 marine group;D_5__uncultured prokaryote	18	20	25	27	21	27	35	40	0	0	0	27	23	18	14	0	0	0	0	0	0	0
D_0__Bacteria;D_1__Bacteroidetes;D_2__Bacteroidia;D_3__Flavobacteriales;D_4__NS9 marine group;D_5__uncultured soil bacterium	0	23	27	27	15	0	30	54	22	18	0	23	32	27	21	12	0	29	35	26	19	25
D_0__Bacteria;D_1__Bacteroidetes;D_2__Bacteroidia;D_3__Flavobacteriales;D_4__NS9 marine group;__	655	342	618	546	1133	566	657	812	553	435	277	305	359	386	351	88	273	242	165	183	179	259
D_0__Bacteria;D_1__Bacteroidetes;D_2__Bacteroidia;D_3__Sphingobacteriales;D_4__AKYH767;D_5__uncultured Sphingobacteriales bacterium	15	16	24	37	8	31	26	31	11	16	6	17	14	13	0	9	4	10	0	4	0	5
D_0__Bacteria;D_1__Bacteroidetes;D_2__Bacteroidia;D_3__Sphingobacteriales;D_4__AKYH767;D_5__uncultured bacterium	41	41	61	0	53	0	54	70	35	46	16	38	39	27	25	0	29	22	13	0	14	16
D_0__Bacteria;D_1__Bacteroidetes;D_2__Bacteroidia;D_3__Sphingobacteriales;D_4__KD1-131;D_5__uncultured bacterium	73	51	106	140	14	116	20	28	20	17	0	25	14	16	0	0	13	0	14	15	9	13
D_0__Bacteria;D_1__Bacteroidetes;D_2__Bacteroidia;D_3__Sphingobacteriales;D_4__Lentimicrobiaceae;D_5__Lentimicrobium	33	45	158	160	7	152	18	21	14	13	22	24	28	9	12	0	0	8	14	18	12	0
D_0__Bacteria;D_1__Bacteroidetes;D_2__Bacteroidia;D_3__Sphingobacteriales;D_4__Lentimicrobiaceae;D_5__wastewater metagenome	55	54	141	155	8	192	27	31	0	16	21	0	26	20	0	0	22	18	0	0	11	0
D_0__Bacteria;D_1__Bacteroidetes;D_2__Bacteroidia;D_3__Sphingobacteriales;D_4__Lentimicrobiaceae;__	41	74	159	190	11	147	29	34	26	25	28	34	28	0	18	0	14	23	22	34	46	42
D_0__Bacteria;D_1__Bacteroidetes;D_2__Bacteroidia;D_3__Sphingobacteriales;D_4__LiUU-11-161;__	0	8	8	0	0	15	42	40	17	24	20	27	37	18	15	12	17	14	7	10	7	17
D_0__Bacteria;D_1__Bacteroidetes;D_2__Bacteroidia;D_3__Sphingobacteriales;D_4__NS11-12 marine group;D_5__Bacteroidetes bacterium OLB11	18	12	14	11	0	25	0	0	0	9	31	24	22	14	12	10	0	10	13	0	0	12
D_0__Bacteria;D_1__Bacteroidetes;D_2__Bacteroidia;D_3__Sphingobacteriales;D_4__NS11-12 marine group;D_5__metagenome	252	187	356	360	87	281	119	132	121	112	230	288	288	225	97	67	137	96	61	75	70	79
D_0__Bacteria;D_1__Bacteroidetes;D_2__Bacteroidia;D_3__Sphingobacteriales;D_4__NS11-12 marine group;D_5__uncultured Bacteroidetes bacterium	1134	909	1274	1214	1261	1058	1500	1329	1196	992	1059	1621	1533	1173	652	329	856	675	211	341	275	261
D_0__Bacteria;D_1__Bacteroidetes;D_2__Bacteroidia;D_3__Sphingobacteriales;D_4__NS11-12 marine group;D_5__uncultured Cytophagales bacterium	2606	1812	1935	1878	2525	2191	629	783	536	545	688	697	617	532	236	132	308	219	81	86	81	93
D_0__Bacteria;D_1__Bacteroidetes;D_2__Bacteroidia;D_3__Sphingobacteriales;D_4__NS11-12 marine group;D_5__uncultured bacterium	92	76	91	67	55	78	100	108	59	52	42	83	55	47	50	44	59	46	19	15	15	18
D_0__Bacteria;D_1__Bacteroidetes;D_2__Bacteroidia;D_3__Sphingobacteriales;D_4__NS11-12 marine group;D_5__uncultured marine bacterium	0	5	0	8	0	0	0	0	0	0	0	0	7	0	0	0	5	0	0	0	7	0
D_0__Bacteria;D_1__Bacteroidetes;D_2__Bacteroidia;D_3__Sphingobacteriales;D_4__Sphingobacteriaceae;D_5__Pedobacter	0	0	0	0	0	0	0	7	0	0	3	0	0	0	0	0	5	5	0	5	8	10
D_0__Bacteria;D_1__Bacteroidetes;D_2__Bacteroidia;D_3__Sphingobacteriales;D_4__env.OPS 17;D_5__metagenome	170	181	266	230	286	371	442	514	284	302	428	518	574	450	173	204	200	224	173	239	198	176
D_0__Bacteria;D_1__Bacteroidetes;D_2__Bacteroidia;D_3__Sphingobacteriales;D_4__env.OPS 17;__	618	720	909	956	663	984	1603	1845	1701	1579	1771	2235	2310	1701	991	558	1005	455	1525	1800	1543	1481
D_0__Bacteria;D_1__Bacteroidetes;D_2__Bacteroidia;D_3__Sphingobacteriales;__;__	0	5	7	13	15	6	25	16	14	31	18	22	28	23	4	10	8	10	8	9	13	11
D_0__Bacteria;D_1__Bacteroidetes;D_2__Bacteroidia;__;__;__	192	207	344	279	290	265	273	340	178	140	102	127	140	161	54	35	61	49	12	14	34	20
D_0__Bacteria;D_1__Bacteroidetes;D_2__Ignavibacteria;D_3__OPB56;D_4__metagenome;D_5__metagenome	85	122	153	132	75	202	146	145	110	98	44	48	84	47	86	56	120	136	373	376	296	208
D_0__Bacteria;D_1__Bacteroidetes;D_2__Ignavibacteria;D_3__OPB56;D_4__uncultured bacterium;D_5__uncultured bacterium	0	9	7	6	0	10	0	0	10	0	0	0	0	0	0	0	0	0	11	5	0	0
D_0__Bacteria;D_1__Chloroflexi;D_2__Anaerolineae;D_3__Caldilineales;D_4__Caldilineaceae;D_5__uncultured	0	0	0	0	0	0	0	0	8	8	2	4	0	0	0	0	0	0	9	0	0	0
D_0__Bacteria;D_1__Chloroflexi;D_2__SL56 marine group;D_3__uncultured bacterium;D_4__uncultured bacterium;D_5__uncultured bacterium	0	5	30	24	0	14	5	0	0	0	0	0	0	0	0	0	14	0	0	0	0	0
D_0__Bacteria;D_1__Deferribacteres;D_2__Deferribacteres;D_3__Deferribacterales;D_4__Deferribacteraceae;D_5__Calditerrivibrio	0	0	24	26	13	0	23	30	22	0	0	12	15	12	4	0	0	0	7	8	9	0
D_0__Bacteria;D_1__Fibrobacteres;D_2__Fibrobacteria;D_3__Fibrobacterales;D_4__Fibrobacteraceae;D_5__uncultured	75	44	63	57	28	65	33	37	28	19	33	20	30	34	19	7	22	12	9	11	12	7
D_0__Bacteria;D_1__Firmicutes;D_2__Clostridia;D_3__Clostridiales;D_4__Family XII;D_5__Fusibacter	3	0	0	8	0	0	0	0	6	0	0	0	0	2	0	0	7	0	0	0	0	0
D_0__Bacteria;D_1__Firmicutes;D_2__Clostridia;D_3__Clostridiales;D_4__Family XIII;D_5__[Eubacterium] brachy group	19	17	22	33	0	9	10	11	15	0	0	7	5	0	0	0	0	0	0	7	0	0
D_0__Bacteria;D_1__Firmicutes;D_2__Clostridia;D_3__Clostridiales;D_4__Ruminococcaceae;D_5__uncultured	17	0	19	27	0	11	0	0	0	0	7	0	0	0	0	0	0	0	0	0	0	0
D_0__Bacteria;D_1__Firmicutes;D_2__Clostridia;D_3__Clostridiales;D_4__Ruminococcaceae;__	10	7	13	16	0	8	0	0	6	0	0	0	0	0	0	0	0	0	0	0	0	0
D_0__Bacteria;D_1__Fusobacteria;D_2__Fusobacteriia;D_3__Fusobacteriales;D_4__Leptotrichiaceae;D_5__Hypnocyclicus	0	0	17	9	0	12	0	0	0	0	0	0	6	0	0	0	0	16	9	8	0	8
D_0__Bacteria;D_1__Gemmatimonadetes;D_2__Gemmatimonadetes;D_3__Gemmatimonadales;D_4__Gemmatimonadaceae;D_5__Gemmatimonas	34	38	42	58	72	59	109	95	25	56	13	11	46	25	51	25	55	47	42	29	30	28
D_0__Bacteria;D_1__Kiritimatiellaeota;D_2__Kiritimatiellae;D_3__WCHB1-41;D_4__metagenome;D_5__metagenome	5983	2791	6022	5297	283	5824	592	625	1305	613	1416	1667	1034	979	1306	373	1557	633	242	396	453	406
D_0__Bacteria;D_1__Kiritimatiellaeota;D_2__Kiritimatiellae;D_3__WCHB1-41;D_4__uncultured Verrucomicrobia bacterium;D_5__uncultured Verrucomicrobia bacterium	31	41	148	146	9	102	18	17	15	0	0	6	10	11	5	12	0	18	4	0	7	15
D_0__Bacteria;D_1__Kiritimatiellaeota;D_2__Kiritimatiellae;D_3__WCHB1-41;D_4__uncultured bacterium;D_5__uncultured bacterium	973	449	1158	1085	70	839	170	198	423	244	319	509	289	284	652	155	651	387	188	373	368	332
D_0__Bacteria;D_1__Patescibacteria;D_2__Parcubacteria;D_3__Candidatus Kaiserbacteria;D_4__Parcubacteria group bacterium GW2011_GWD2_42_14;D_5__Parcubacteria group bacterium GW2011_GWD2_42_14	0	16	0	11	20	0	11	14	25	30	15	17	26	22	0	0	0	7	10	17	14	15
D_0__Bacteria;D_1__Planctomycetes;D_2__OM190;D_3__uncultured bacterium;D_4__uncultured bacterium;D_5__uncultured bacterium	244	132	201	166	331	218	350	252	419	401	217	173	171	143	142	61	210	98	187	166	208	143
D_0__Bacteria;D_1__Planctomycetes;D_2__OM190;__;__;__	377	142	269	230	775	265	873	633	1199	1328	385	382	359	306	361	138	464	253	300	332	248	219
D_0__Bacteria;D_1__Planctomycetes;D_2__Phycisphaerae;D_3__Phycisphaerales;D_4__Phycisphaeraceae;D_5__CL500-3	618	215	325	320	826	241	758	529	658	768	615	534	448	403	392	93	475	255	627	648	529	429
D_0__Bacteria;D_1__Planctomycetes;D_2__Planctomycetacia;D_3__Gemmatales;D_4__Gemmataceae;D_5__uncultured	26	27	37	37	48	0	86	69	68	80	22	26	29	17	19	22	17	20	78	64	92	57
D_0__Bacteria;D_1__Planctomycetes;D_2__Planctomycetacia;D_3__Pirellulales;D_4__Pirellulaceae;D_5__Pirellula	609	990	1667	1383	1639	1367	3314	2650	2203	1751	1058	1455	1514	1004	302	270	353	462	718	447	665	804
D_0__Bacteria;D_1__Planctomycetes;D_2__Planctomycetacia;D_3__Pirellulales;D_4__Pirellulaceae;D_5__Rhodopirellula	0	14	11	0	21	13	28	10	12	30	10	11	10	0	0	4	0	0	6	11	10	7
D_0__Bacteria;D_1__Planctomycetes;D_2__Planctomycetacia;D_3__Pirellulales;D_4__Pirellulaceae;D_5__uncultured	580	325	359	438	799	386	513	363	962	970	354	480	281	274	178	175	231	259	286	291	335	221
D_0__Bacteria;D_1__Planctomycetes;D_2__Planctomycetacia;D_3__Planctomycetales;D_4__Rubinisphaeraceae;D_5__uncultured	726	917	1242	1043	1852	867	2807	2328	2350	2782	1241	1412	1523	1396	400	356	545	410	1431	1335	2233	1334
D_0__Bacteria;D_1__Proteobacteria;D_2__Alphaproteobacteria;D_3__Acetobacterales;D_4__Acetobacteraceae;D_5__Roseomonas	200	261	386	383	290	296	995	751	710	571	137	210	297	220	424	135	367	300	336	384	315	259
D_0__Bacteria;D_1__Proteobacteria;D_2__Alphaproteobacteria;D_3__Acetobacterales;D_4__Acetobacteraceae;D_5__uncultured	28	15	13	13	22	24	0	19	17	28	12	10	21	0	24	16	27	18	45	75	53	31
D_0__Bacteria;D_1__Proteobacteria;D_2__Alphaproteobacteria;D_3__Caulobacterales;D_4__Caulobacteraceae;D_5__Brevundimonas	38	44	45	48	70	29	149	132	90	78	26	25	30	23	277	91	286	280	112	179	150	104
D_0__Bacteria;D_1__Proteobacteria;D_2__Alphaproteobacteria;D_3__Caulobacterales;D_4__Caulobacteraceae;D_5__Caulobacter	0	6	0	6	0	0	16	21	18	17	0	0	0	0	26	11	47	31	30	48	45	29
D_0__Bacteria;D_1__Proteobacteria;D_2__Alphaproteobacteria;D_3__Caulobacterales;D_4__Caulobacteraceae;D_5__Phenylobacterium	13	31	61	45	34	75	144	103	76	59	24	32	26	14	56	15	62	62	71	101	70	65
D_0__Bacteria;D_1__Proteobacteria;D_2__Alphaproteobacteria;D_3__Caulobacterales;D_4__Hyphomonadaceae;D_5__Hirschia	0	4	0	0	0	0	4	7	4	3	2	0	0	0	4	0	0	0	4	4	7	0
D_0__Bacteria;D_1__Proteobacteria;D_2__Alphaproteobacteria;D_3__Caulobacterales;D_4__Hyphomonadaceae;D_5__Hyphomonas	50	31	61	56	137	52	238	219	132	160	58	79	73	58	168	96	158	216	303	382	284	264
D_0__Bacteria;D_1__Proteobacteria;D_2__Alphaproteobacteria;D_3__Holosporales;D_4__Holosporaceae;D_5__uncultured	18	7	15	10	0	4	10	8	7	20	12	11	10	9	25	6	8	11	0	19	13	10
D_0__Bacteria;D_1__Proteobacteria;D_2__Alphaproteobacteria;D_3__Micavibrionales;D_4__uncultured;D_5__uncultured bacterium	0	0	0	0	0	0	0	0	0	0	0	0	0	0	0	0	0	0	33	51	47	39
D_0__Bacteria;D_1__Proteobacteria;D_2__Alphaproteobacteria;D_3__Paracaedibacterales;D_4__Paracaedibacteraceae;D_5__uncultured	83	57	63	71	158	64	154	132	91	115	29	45	39	33	72	39	60	63	104	185	169	114
D_0__Bacteria;D_1__Proteobacteria;D_2__Alphaproteobacteria;D_3__Rhizobiales;D_4__Beijerinckiaceae;D_5__FukuN57	0	0	0	30	38	22	47	66	46	44	18	26	0	23	41	0	62	50	53	59	45	38
D_0__Bacteria;D_1__Proteobacteria;D_2__Alphaproteobacteria;D_3__Rhizobiales;D_4__Devosiaceae;D_5__Devosia	0	0	0	0	5	0	11	3	2	9	0	0	0	0	0	0	0	8	0	3	0	0
D_0__Bacteria;D_1__Proteobacteria;D_2__Alphaproteobacteria;D_3__Rhizobiales;D_4__Rhizobiales Incertae Sedis;D_5__uncultured	0	0	0	0	0	0	20	0	16	14	0	0	0	0	0	0	0	0	18	0	0	0
D_0__Bacteria;D_1__Proteobacteria;D_2__Alphaproteobacteria;D_3__Rhodobacterales;D_4__Rhodobacteraceae;D_5__Tabrizicola	23	90	95	32	13	71	139	20	87	13	0	0	0	13	0	0	71	58	0	0	0	0
D_0__Bacteria;D_1__Proteobacteria;D_2__Alphaproteobacteria;D_3__Rhodobacterales;D_4__Rhodobacteraceae;__	1188	1261	1012	1431	1254	1307	2486	1810	1974	2161	404	578	607	724	2994	1101	3076	2668	1097	2169	2021	1142
D_0__Bacteria;D_1__Proteobacteria;D_2__Alphaproteobacteria;D_3__Rhodospirillales;D_4__uncultured;D_5__metagenome	90	45	58	53	207	54	460	333	351	373	108	169	104	110	537	141	480	335	60	116	105	76
D_0__Bacteria;D_1__Proteobacteria;D_2__Alphaproteobacteria;D_3__Rickettsiales;D_4__AB1;D_5__Rickettsiales bacterium (ex Bugula neritina AB1)	11	7	3	13	14	3	15	10	11	0	2	0	0	0	0	3	18	0	52	69	80	64
D_0__Bacteria;D_1__Proteobacteria;D_2__Alphaproteobacteria;D_3__Rickettsiales;D_4__Midichloriaceae;D_5__Candidatus Jidaibacter	0	0	0	0	0	0	0	0	0	0	0	0	0	0	0	0	0	0	4	13	14	9
D_0__Bacteria;D_1__Proteobacteria;D_2__Alphaproteobacteria;D_3__Rickettsiales;D_4__Midichloriaceae;D_5__MD3-55	3	0	4	3	0	0	0	5	13	16	0	19	15	11	0	0	6	0	9	12	11	17
D_0__Bacteria;D_1__Proteobacteria;D_2__Alphaproteobacteria;D_3__Rickettsiales;D_4__Rickettsiaceae;D_5__Candidatus Megaira	36	30	41	34	115	27	163	146	112	170	10	20	49	20	62	35	53	59	91	219	177	155
D_0__Bacteria;D_1__Proteobacteria;D_2__Alphaproteobacteria;D_3__Rickettsiales;D_4__Rickettsiaceae;D_5__uncultured	54	51	36	39	156	50	163	132	94	124	47	53	33	48	39	27	34	25	40	57	46	48
D_0__Bacteria;D_1__Proteobacteria;D_2__Alphaproteobacteria;D_3__Rickettsiales;D_4__SM2D12;__	168	115	143	132	148	114	1101	864	967	1107	379	386	377	332	378	141	379	306	217	370	393	275
D_0__Bacteria;D_1__Proteobacteria;D_2__Alphaproteobacteria;D_3__Rickettsiales;D_4__uncultured bacterium;D_5__uncultured bacterium	17	14	19	9	0	0	0	0	0	0	0	0	3	10	0	0	0	0	0	0	0	0
D_0__Bacteria;D_1__Proteobacteria;D_2__Alphaproteobacteria;D_3__Rickettsiales;D_4__uncultured;D_5__Grylloblatta bifratrilecta	4	4	4	3	0	8	0	0	0	0	0	0	0	3	0	0	0	0	0	0	0	0
D_0__Bacteria;D_1__Proteobacteria;D_2__Alphaproteobacteria;D_3__Rickettsiales;D_4__uncultured;D_5__uncultured bacterium	21	15	20	22	5	25	0	0	0	0	6	8	0	7	0	2	0	0	0	0	0	0
D_0__Bacteria;D_1__Proteobacteria;D_2__Alphaproteobacteria;D_3__Sphingomonadales;D_4__Sphingomonadaceae;D_5__Porphyrobacter	22	11	19	21	26	18	49	33	10	14	0	0	0	0	0	12	27	23	16	15	18	18
D_0__Bacteria;D_1__Proteobacteria;D_2__Alphaproteobacteria;D_3__Sphingomonadales;D_4__Sphingomonadaceae;D_5__Sandarakinorhabdus	107	36	86	72	105	92	46	38	20	25	8	13	16	9	35	15	25	29	0	10	16	16
D_0__Bacteria;D_1__Proteobacteria;D_2__Alphaproteobacteria;D_3__Sphingomonadales;D_4__Sphingomonadaceae;D_5__Sphingorhabdus	423	578	545	484	563	531	1724	1434	1153	1468	232	277	343	272	1664	590	1656	1388	419	603	638	591
D_0__Bacteria;D_1__Proteobacteria;D_2__Alphaproteobacteria;D_3__Sphingomonadales;D_4__Sphingomonadaceae;D_5__uncultured	57	61	90	75	36	67	49	37	20	18	13	9	0	0	61	44	101	97	41	50	62	37
D_0__Bacteria;D_1__Proteobacteria;D_2__Alphaproteobacteria;D_3__uncultured;D_4__uncultured Rhodospirillales bacterium;D_5__uncultured Rhodospirillales bacterium	8	0	11	7	8	0	13	10	5	0	0	4	4	0	5	0	0	0	0	7	0	4
D_0__Bacteria;D_1__Proteobacteria;D_2__Alphaproteobacteria;__;__;__	23	9	5	9	20	8	27	24	31	48	17	10	11	16	58	22	45	33	21	10	31	19
D_0__Bacteria;D_1__Proteobacteria;D_2__Deltaproteobacteria;D_3__Bdellovibrionales;D_4__Bacteriovoracaceae;D_5__Peredibacter	7935	4324	4620	4070	8338	3881	3994	4092	4326	4673	1914	2209	1672	1583	2313	710	2486	1788	645	835	953	774
D_0__Bacteria;D_1__Proteobacteria;D_2__Deltaproteobacteria;D_3__Bdellovibrionales;D_4__Bdellovibrionaceae;D_5__Bdellovibrio	54	58	46	41	116	53	120	117	79	73	35	40	40	33	34	18	31	12	25	22	15	20
D_0__Bacteria;D_1__Proteobacteria;D_2__Deltaproteobacteria;D_3__Bdellovibrionales;D_4__Bdellovibrionaceae;D_5__OM27 clade	420	153	166	168	364	205	210	198	168	116	53	58	51	56	16	6	20	21	30	15	16	21
D_0__Bacteria;D_1__Proteobacteria;D_2__Deltaproteobacteria;D_3__Bradymonadales;D_4__uncultured bacterium;D_5__uncultured bacterium	45	26	54	83	53	94	170	134	111	97	75	54	97	35	139	63	142	174	556	575	502	303
D_0__Bacteria;D_1__Proteobacteria;D_2__Deltaproteobacteria;D_3__Myxococcales;D_4__Blfdi19;D_5__metagenome	89	49	53	56	129	59	64	50	37	22	8	12	11	0	0	0	0	6	0	3	0	0
D_0__Bacteria;D_1__Proteobacteria;D_2__Deltaproteobacteria;D_3__Myxococcales;D_4__Blfdi19;D_5__uncultured prokaryote	7	0	8	11	16	10	15	12	15	0	0	0	0	0	0	0	0	0	0	0	0	0
D_0__Bacteria;D_1__Proteobacteria;D_2__Deltaproteobacteria;D_3__Myxococcales;D_4__Polyangiaceae;D_5__Pajaroellobacter	0	4	9	6	10	2	7	5	0	6	0	0	0	0	0	0	0	0	0	0	0	0
D_0__Bacteria;D_1__Proteobacteria;D_2__Deltaproteobacteria;D_3__Myxococcales;D_4__Sandaracinaceae;D_5__Sandaracinus	35	59	91	110	38	105	187	138	108	58	34	26	74	38	87	44	85	103	178	244	248	216
D_0__Bacteria;D_1__Proteobacteria;D_2__Deltaproteobacteria;D_3__Myxococcales;D_4__Sandaracinaceae;D_5__uncultured	0	0	0	0	0	0	3	0	5	0	0	0	0	0	0	0	0	0	14	14	11	6
D_0__Bacteria;D_1__Proteobacteria;D_2__Deltaproteobacteria;D_3__Oligoflexales;D_4__0319-6G20;D_5__uncultured Bacteriovorax sp.	424	138	156	120	293	147	137	131	173	192	122	114	56	72	109	33	108	61	55	75	92	72
D_0__Bacteria;D_1__Proteobacteria;D_2__Deltaproteobacteria;D_3__Oligoflexales;D_4__0319-6G20;D_5__uncultured proteobacterium	15	5	0	4	0	7	8	8	12	9	0	0	4	0	0	0	0	0	0	0	0	0
D_0__Bacteria;D_1__Proteobacteria;D_2__Deltaproteobacteria;D_3__Oligoflexales;D_4__0319-6G20;__	94	42	38	41	85	37	24	29	28	28	0	18	0	0	0	0	0	0	0	0	0	0
D_0__Bacteria;D_1__Proteobacteria;D_2__Deltaproteobacteria;D_3__Oligoflexales;D_4__053A03-B-DI-P58;D_5__uncultured bacterium	0	0	0	4	0	7	15	9	0	12	7	11	0	8	13	0	17	9	30	42	36	17
D_0__Bacteria;D_1__Proteobacteria;D_2__Deltaproteobacteria;D_3__Oligoflexales;D_4__Oligoflexaceae;D_5__uncultured	0	0	0	0	10	4	5	9	0	0	0	2	4	0	5	0	3	0	0	0	3	0
D_0__Bacteria;D_1__Proteobacteria;D_2__Deltaproteobacteria;D_3__PB19;D_4__uncultured bacterium;D_5__uncultured bacterium	36	8	0	5	73	38	96	81	76	81	25	26	46	42	26	18	19	21	16	24	25	20
D_0__Bacteria;D_1__Proteobacteria;D_2__Gammaproteobacteria;D_3__211ds20;D_4__metagenome;D_5__metagenome	16	19	23	21	14	14	8	13	10	0	0	9	0	0	6	0	0	0	0	5	0	0
D_0__Bacteria;D_1__Proteobacteria;D_2__Gammaproteobacteria;D_3__Aeromonadales;D_4__Aeromonadaceae;D_5__Aeromonas	0	16	16	25	15	0	13	13	0	18	0	0	13	0	13	0	12	0	0	13	11	0
D_0__Bacteria;D_1__Proteobacteria;D_2__Gammaproteobacteria;D_3__Alteromonadales;D_4__Alteromonadaceae;D_5__Rheinheimera	3385	3195	3644	4431	1064	3375	623	623	1227	1417	2257	3389	2033	2055	17861	5730	14074	14979	2086	2570	2834	2387
D_0__Bacteria;D_1__Proteobacteria;D_2__Gammaproteobacteria;D_3__Betaproteobacteriales;D_4__Burkholderiaceae;D_5__Curvibacter	56	66	100	87	75	54	73	75	56	57	25	40	36	29	30	0	29	0	25	35	32	0
D_0__Bacteria;D_1__Proteobacteria;D_2__Gammaproteobacteria;D_3__Betaproteobacteriales;D_4__Burkholderiaceae;D_5__Hydrogenophaga	106	127	254	184	178	234	197	150	177	183	73	93	74	116	271	110	259	266	192	285	314	204
D_0__Bacteria;D_1__Proteobacteria;D_2__Gammaproteobacteria;D_3__Betaproteobacteriales;D_4__Burkholderiaceae;D_5__Inhella	29	29	29	41	28	42	29	27	25	36	0	18	16	27	81	37	67	60	24	42	39	31
D_0__Bacteria;D_1__Proteobacteria;D_2__Gammaproteobacteria;D_3__Betaproteobacteriales;D_4__Burkholderiaceae;D_5__Lautropia	11	13	0	13	0	17	43	25	22	0	0	0	0	0	0	0	0	0	9	0	0	0
D_0__Bacteria;D_1__Proteobacteria;D_2__Gammaproteobacteria;D_3__Betaproteobacteriales;D_4__Burkholderiaceae;D_5__Limnobacter	0	11	10	0	12	17	22	14	0	13	0	6	0	0	0	0	0	0	9	0	0	0
D_0__Bacteria;D_1__Proteobacteria;D_2__Gammaproteobacteria;D_3__Betaproteobacteriales;D_4__Burkholderiaceae;D_5__Limnohabitans	49	52	65	56	55	55	66	69	47	54	21	25	25	22	21	18	30	21	14	14	17	26
D_0__Bacteria;D_1__Proteobacteria;D_2__Gammaproteobacteria;D_3__Betaproteobacteriales;D_4__Burkholderiaceae;D_5__MWH-UniP1 aquatic group	75	47	45	54	49	38	58	56	74	79	44	64	43	40	26	0	0	14	30	28	46	30
D_0__Bacteria;D_1__Proteobacteria;D_2__Gammaproteobacteria;D_3__Betaproteobacteriales;D_4__Burkholderiaceae;D_5__Polaromonas	99	65	100	85	129	99	146	99	98	129	31	49	35	50	38	20	46	32	30	40	41	33
D_0__Bacteria;D_1__Proteobacteria;D_2__Gammaproteobacteria;D_3__Betaproteobacteriales;D_4__Burkholderiaceae;D_5__Polynucleobacter	1696	2031	2843	2421	1211	2184	1577	1569	1091	1203	898	1351	1115	984	680	281	613	479	671	905	969	873
D_0__Bacteria;D_1__Proteobacteria;D_2__Gammaproteobacteria;D_3__Betaproteobacteriales;D_4__Burkholderiaceae;D_5__Rubrivivax	98	171	219	135	171	132	549	388	480	460	104	127	145	148	147	81	155	153	124	155	154	115
D_0__Bacteria;D_1__Proteobacteria;D_2__Gammaproteobacteria;D_3__Betaproteobacteriales;D_4__Burkholderiaceae;__	4129	4344	6128	5161	5241	5025	6548	5688	5142	4785	1692	2056	2181	2018	4157	1796	4020	3606	2839	3780	3772	2851
D_0__Bacteria;D_1__Proteobacteria;D_2__Gammaproteobacteria;D_3__Betaproteobacteriales;D_4__Chitinimonadaceae;D_5__Chitinimonas	0	0	0	3	0	0	0	4	0	0	0	0	0	0	0	6	4	6	0	0	4	0
D_0__Bacteria;D_1__Proteobacteria;D_2__Gammaproteobacteria;D_3__Betaproteobacteriales;D_4__Chromobacteriaceae;D_5__Vogesella	0	0	0	7	0	0	10	0	21	15	0	24	16	0	23	0	0	0	0	10	9	0
D_0__Bacteria;D_1__Proteobacteria;D_2__Gammaproteobacteria;D_3__Betaproteobacteriales;D_4__Methylophilaceae;D_5__Candidatus Methylopumilus	3825	2331	2646	2473	1049	2313	1491	1626	1144	1036	1843	2699	1764	1656	663	251	711	412	433	513	507	488
D_0__Bacteria;D_1__Proteobacteria;D_2__Gammaproteobacteria;D_3__Betaproteobacteriales;D_4__Methylophilaceae;D_5__Methylotenera	15701	8786	15600	15062	1180	13398	4899	5175	5052	4124	11485	14979	12894	13138	5333	2040	5478	3804	3769	5296	5124	4493
D_0__Bacteria;D_1__Proteobacteria;D_2__Gammaproteobacteria;D_3__Betaproteobacteriales;D_4__Methylophilaceae;__	1611	1001	1701	1690	351	1362	1082	1126	967	893	1513	2215	1930	1877	1153	463	1208	860	933	1279	1271	1110
D_0__Bacteria;D_1__Proteobacteria;D_2__Gammaproteobacteria;D_3__Betaproteobacteriales;D_4__Neisseriaceae;D_5__uncultured	44	31	47	52	14	45	23	24	16	17	12	4	14	15	6	0	0	8	13	22	11	19
D_0__Bacteria;D_1__Proteobacteria;D_2__Gammaproteobacteria;D_3__Betaproteobacteriales;D_4__Nitrosomonadaceae;D_5__Ellin6067	178	207	228	188	263	186	596	521	349	417	80	96	104	87	204	91	188	139	27	32	39	29
D_0__Bacteria;D_1__Proteobacteria;D_2__Gammaproteobacteria;D_3__Betaproteobacteriales;D_4__Rhodocyclaceae;D_5__Dechloromonas	236	153	355	524	18	441	102	110	89	77	59	61	97	110	137	78	177	98	59	73	104	78
D_0__Bacteria;D_1__Proteobacteria;D_2__Gammaproteobacteria;D_3__Betaproteobacteriales;D_4__Rhodocyclaceae;D_5__Sulfuritalea	91	88	144	194	10	132	35	42	27	0	12	14	29	33	26	21	22	0	0	0	0	0
D_0__Bacteria;D_1__Proteobacteria;D_2__Gammaproteobacteria;D_3__Betaproteobacteriales;D_4__Rhodocyclaceae;D_5__uncultured	0	16	36	30	0	27	9	0	9	0	0	0	0	0	0	0	0	0	0	0	0	0
D_0__Bacteria;D_1__Proteobacteria;D_2__Gammaproteobacteria;D_3__Betaproteobacteriales;D_4__Rhodocyclaceae;__	100	84	230	212	32	207	68	40	28	13	14	19	51	17	23	0	29	14	7	9	8	9
D_0__Bacteria;D_1__Proteobacteria;D_2__Gammaproteobacteria;D_3__Betaproteobacteriales;D_4__T34;D_5__metagenome	0	0	0	0	0	6	0	0	0	8	0	5	3	0	0	0	0	4	0	0	5	4
D_0__Bacteria;D_1__Proteobacteria;D_2__Gammaproteobacteria;D_3__Betaproteobacteriales;D_4__T34;D_5__uncultured Burkholderiales bacterium	19	0	19	15	0	24	0	0	0	5	6	0	0	0	0	0	0	7	0	0	0	0
D_0__Bacteria;D_1__Proteobacteria;D_2__Gammaproteobacteria;D_3__Betaproteobacteriales;D_4__T34;D_5__uncultured beta proteobacterium	171	71	39	49	74	37	27	36	0	42	45	35	0	24	23	0	42	10	14	38	58	57
D_0__Bacteria;D_1__Proteobacteria;D_2__Gammaproteobacteria;D_3__Betaproteobacteriales;D_4__TRA3-20;__	34	50	58	71	11	70	62	59	49	28	33	23	44	48	18	12	28	13	18	23	30	24
D_0__Bacteria;D_1__Proteobacteria;D_2__Gammaproteobacteria;D_3__Betaproteobacteriales;__;__	15	18	18	22	0	10	12	9	16	4	15	12	7	11	8	12	16	8	5	16	9	8
D_0__Bacteria;D_1__Proteobacteria;D_2__Gammaproteobacteria;D_3__Cellvibrionales;D_4__Cellvibrionaceae;D_5__Cellvibrio	354	210	352	379	134	253	78	86	46	49	31	27	43	0	0	10	30	20	30	32	59	41
D_0__Bacteria;D_1__Proteobacteria;D_2__Gammaproteobacteria;D_3__Cellvibrionales;D_4__Halieaceae;__	8	0	13	21	0	12	12	0	0	0	0	5	0	0	0	0	0	0	0	0	0	0
D_0__Bacteria;D_1__Proteobacteria;D_2__Gammaproteobacteria;D_3__Cellvibrionales;D_4__Spongiibacteraceae;D_5__BD1-7 clade	67	43	73	83	40	54	72	67	30	32	34	57	44	40	32	14	34	24	21	39	30	21
D_0__Bacteria;D_1__Proteobacteria;D_2__Gammaproteobacteria;D_3__Coxiellales;D_4__Coxiellaceae;D_5__Coxiella	13	5	8	0	0	0	0	0	3	0	0	5	0	7	0	0	8	0	17	23	26	24
D_0__Bacteria;D_1__Proteobacteria;D_2__Gammaproteobacteria;D_3__Gammaproteobacteria Incertae Sedis;D_4__Unknown Family;D_5__Acidibacter	216	178	201	69	146	217	481	388	325	333	86	149	156	136	180	85	161	141	130	169	148	110
D_0__Bacteria;D_1__Proteobacteria;D_2__Gammaproteobacteria;D_3__KI89A clade;__;__	5	7	9	11	6	9	13	12	0	0	0	6	0	0	2	0	0	0	0	0	0	4
D_0__Bacteria;D_1__Proteobacteria;D_2__Gammaproteobacteria;D_3__Methylococcales;D_4__Methylococcaceae;D_5__Methyloparacoccus	96	156	127	94	19	170	346	227	175	98	37	68	100	53	18	27	47	45	137	189	273	100
D_0__Bacteria;D_1__Proteobacteria;D_2__Gammaproteobacteria;D_3__Methylococcales;D_4__Methylomonaceae;D_5__Methylobacter	89	62	78	140	0	80	41	28	37	15	29	25	20	53	0	0	0	21	0	0	0	0
D_0__Bacteria;D_1__Proteobacteria;D_2__Gammaproteobacteria;D_3__Methylococcales;D_4__Methylomonaceae;D_5__Methylomonas	40	0	22	33	0	37	14	20	16	0	33	26	35	35	19	0	0	0	28	44	45	34
D_0__Bacteria;D_1__Proteobacteria;D_2__Gammaproteobacteria;D_3__Methylococcales;D_4__Methylomonaceae;D_5__uncultured	3238	1643	1576	2769	259	1930	1079	924	974	759	1538	1579	1513	2408	499	286	674	417	734	1088	1051	617
D_0__Bacteria;D_1__Proteobacteria;D_2__Gammaproteobacteria;D_3__Methylococcales;D_4__Methylomonaceae;__	35	28	25	11	0	28	22	0	19	8	0	14	21	20	0	0	0	0	0	0	0	0
D_0__Bacteria;D_1__Proteobacteria;D_2__Gammaproteobacteria;D_3__Oceanospirillales;D_4__Pseudohongiellaceae;D_5__BIyi10	12	17	23	11	17	12	19	9	0	14	6	9	11	0	0	0	0	0	0	0	2	0
D_0__Bacteria;D_1__Proteobacteria;D_2__Gammaproteobacteria;D_3__Oceanospirillales;D_4__Pseudohongiellaceae;D_5__Pseudohongiella	596	586	730	606	739	581	802	708	497	429	352	467	408	337	335	156	380	329	536	770	766	655
D_0__Bacteria;D_1__Proteobacteria;D_2__Gammaproteobacteria;D_3__Pseudomonadales;D_4__Pseudomonadaceae;D_5__Pseudomonas	260	313	325	311	75	252	138	113	170	113	558	343	208	187	460	167	385	290	621	757	1013	858
D_0__Bacteria;D_1__Proteobacteria;D_2__Gammaproteobacteria;D_3__Run-SP154;__;__	4	0	9	0	0	10	4	8	0	0	0	0	0	0	3	0	0	0	0	5	7	4
D_0__Bacteria;D_1__Proteobacteria;D_2__Gammaproteobacteria;D_3__Xanthomonadales;D_4__Rhodanobacteraceae;D_5__Aquimonas	0	0	9	0	0	20	10	16	8	0	4	0	0	0	0	0	11	9	12	14	10	0
D_0__Bacteria;D_1__Proteobacteria;D_2__Gammaproteobacteria;D_3__Xanthomonadales;D_4__Xanthomonadaceae;D_5__Arenimonas	11	19	24	28	0	24	12	18	0	0	0	0	17	8	6	0	6	0	0	7	0	7
D_0__Bacteria;D_1__Proteobacteria;D_2__Gammaproteobacteria;D_3__Xanthomonadales;D_4__Xanthomonadaceae;D_5__Silanimonas	8	10	15	0	9	8	13	10	0	7	0	0	0	0	31	11	26	13	0	13	0	0
D_0__Bacteria;D_1__Proteobacteria;__;__;__;__	9	3	8	8	17	9	9	6	0	8	0	0	0	0	0	0	0	0	0	0	0	0
D_0__Bacteria;D_1__Spirochaetes;D_2__Leptospirae;D_3__Leptospirales;D_4__Leptospiraceae;D_5__Leptospira	56	33	98	0	100	70	131	112	72	51	18	62	54	25	18	7	15	10	21	20	19	34
D_0__Bacteria;D_1__Spirochaetes;D_2__Leptospirae;D_3__Leptospirales;D_4__Leptospiraceae;D_5__RBG-16-49-21	53	63	14	19	0	20	0	6	0	0	10	0	5	0	0	0	0	0	6	0	0	4
D_0__Bacteria;D_1__Spirochaetes;D_2__Spirochaetia;D_3__Spirochaetales;D_4__Spirochaetaceae;D_5__Treponema	27	0	25	77	6	75	0	11	3	0	0	0	0	0	0	0	0	0	0	4	0	0
D_0__Bacteria;D_1__Tenericutes;D_2__Mollicutes;D_3__Izimaplasmatales;D_4__Izimaplasmataceae;D_5__uncultured bacterium	1752	820	1346	1388	87	1369	109	99	212	164	381	444	239	263	201	46	228	104	85	116	143	112
D_0__Bacteria;D_1__Verrucomicrobia;D_2__Verrucomicrobiae;D_3__Chthoniobacterales;D_4__Chthoniobacteraceae;D_5__Chthoniobacter	0	0	0	0	22	0	0	0	13	0	0	0	10	0	0	12	0	0	0	0	0	0
D_0__Bacteria;D_1__Verrucomicrobia;D_2__Verrucomicrobiae;D_3__Chthoniobacterales;D_4__Terrimicrobiaceae;D_5__FukuN18 freshwater group	1019	882	1453	1235	3240	1134	824	486	941	1042	236	270	249	237	177	127	204	109	666	774	804	500
D_0__Bacteria;D_1__Verrucomicrobia;D_2__Verrucomicrobiae;D_3__Chthoniobacterales;D_4__Terrimicrobiaceae;D_5__Terrimicrobium	36	55	0	38	71	45	127	70	171	202	62	45	103	81	161	47	114	45	256	247	414	178
D_0__Bacteria;D_1__Verrucomicrobia;D_2__Verrucomicrobiae;D_3__Methylacidiphilales;D_4__Methylacidiphilaceae;D_5__uncultured	0	3	0	0	0	0	0	0	6	0	0	3	0	0	0	0	0	0	10	10	10	0
D_0__Bacteria;D_1__Verrucomicrobia;D_2__Verrucomicrobiae;D_3__Pedosphaerales;D_4__Pedosphaeraceae;D_5__bacterium SH3-11	2671	1434	2007	2199	4911	2041	2598	1722	3930	3527	2196	1817	1705	1736	777	525	833	900	615	842	946	753
D_0__Bacteria;D_1__Verrucomicrobia;D_2__Verrucomicrobiae;D_3__Pedosphaerales;D_4__Pedosphaeraceae;__	106	138	188	219	175	168	210	122	177	185	130	207	159	138	85	72	101	98	158	205	262	200
D_0__Bacteria;D_1__Verrucomicrobia;D_2__Verrucomicrobiae;D_3__Verrucomicrobiales;D_4__Verrucomicrobiaceae;D_5__Prosthecobacter	59	52	60	81	87	0	58	50	50	74	39	28	58	45	18	18	27	19	37	36	41	43
D_0__Bacteria;D_1__Verrucomicrobia;D_2__Verrucomicrobiae;D_3__Verrucomicrobiales;D_4__Verrucomicrobiaceae;D_5__uncultured	20	16	0	31	22	0	25	25	34	51	15	8	18	13	7	0	0	0	17	13	37	9

## Sheet: June Treatment Incubations
June Treatment Incubations	Lake 0 m t = -24h	Lake 0 m t = -24h	Lake 0 m t = -24h	Lake 0 m t = -24h	Lake 0 m t = -24h	Lake 0 m t = -24h	Lake 0 m t = -24h	Incubation 0mg/L H2O2 t = 24h	Incubation 0mg/L H2O2 t = 24h	Incubation 0mg/L H2O2 t = 24h	Incubation 0mg/L H2O2 t = 24h	Incubation 0mg/L H2O2 t = 48h	Incubation 0mg/L H2O2 t = 48h	Incubation 0mg/L H2O2 t = 48h	Incubation 0mg/L H2O2 t = 48h	Incubation 0mg/L H2O2 t = 96h	Incubation 0mg/L H2O2 t = 96h	Incubation 0mg/L H2O2 t = 96h	Incubation 0mg/L H2O2 t = 96h	Incubation 2.5mg/L H2O2 t = 24h	Incubation 2.5mg/L H2O2 t = 24h	Incubation 2.5mg/L H2O2 t = 24h	Incubation 2.5mg/L H2O2 t = 24h	Incubation 2.5mg/L H2O2 t = 48h	Incubation 2.5mg/L H2O2 t = 48h	Incubation 2.5mg/L H2O2 t = 48h	Incubation 2.5mg/L H2O2 t = 48h	Incubation 2.5mg/L H2O2 t = 96h	Incubation 2.5mg/L H2O2 t = 96h	Incubation 2.5mg/L H2O2 t = 96h	Incubation 2.5mg/L H2O2 t = 96h	Incubation 10mg/L H2O2 t = 24h	Incubation 10mg/L H2O2 t = 24h	Incubation 10mg/L H2O2 t = 24h	Incubation 10mg/L H2O2 t = 24h	Incubation 10mg/L H2O2 t = 48h	Incubation 10mg/L H2O2 t = 48h	Incubation 10mg/L H2O2 t = 48h	Incubation 10mg/L H2O2 t = 48h	Incubation 10mg/L H2O2 t = 96h	Incubation 10mg/L H2O2 t = 96h	Incubation 10mg/L H2O2 t = 96h	Incubation 10mg/L H2O2 t = 96h
Taxonomy	10	11	12	13	14	8	9	63	64	65	66	103	104	105	106	143	144	145	146	71	72	73	74	111	112	113	114	151	152	153	154	79	80	81	82	119	120	121	122	159	160	161	162
D_0__Bacteria;D_1__Acidobacteria;D_2__Acidobacteriia;D_3__Solibacterales;D_4__Solibacteraceae (Subgroup 3);D_5__Paludibaculum	11	22	11	19	18	16	12	7	13	7	0	0	4	3	8	10	14	9	0	4	0	0	0	0	0	5	3	0	0	0	0	0	6	0	0	0	0	0	0	0	0	0	0
D_0__Bacteria;D_1__Actinobacteria;D_2__Acidimicrobiia;D_3__Microtrichales;D_4__Ilumatobacteraceae;D_5__CL500-29 marine group	681	903	659	949	560	827	484	397	317	525	395	548	546	497	788	1052	1768	339	191	278	338	254	299	72	70	57	52	132	272	199	159	456	282	405	317	51	59	53	50	82	28	45	38
D_0__Bacteria;D_1__Actinobacteria;D_2__Acidimicrobiia;D_3__Microtrichales;D_4__uncultured;D_5__metagenome	0	16	13	22	7	11	9	9	3	0	5	0	0	0	0	11	16	5	0	4	0	0	0	0	0	0	0	0	0	0	0	0	0	8	4	0	0	0	0	0	0	0	0
D_0__Bacteria;D_1__Actinobacteria;D_2__Actinobacteria;D_3__Corynebacteriales;D_4__Mycobacteriaceae;D_5__Mycobacterium	430	250	0	137	79	82	43	117	28	77	41	25	30	26	18	19	37	11	15	0	53	47	17	7	6	5	0	59	107	116	70	74	28	20	33	14	9	7	0	49	27	21	19
D_0__Bacteria;D_1__Actinobacteria;D_2__Actinobacteria;D_3__Frankiales;D_4__Sporichthyaceae;D_5__Candidatus Planktophila	2954	4025	2168	4526	3331	3239	1984	4128	2885	3307	3075	3683	2988	3037	3948	3345	3989	1534	1673	1368	2227	2384	1023	375	227	410	229	721	1413	1266	1005	2126	1037	1234	1573	325	453	388	255	581	372	133	136
D_0__Bacteria;D_1__Actinobacteria;D_2__Actinobacteria;D_3__Frankiales;D_4__Sporichthyaceae;D_5__hgcI clade	11367	15962	11980	19238	12891	14051	9331	13768	8268	9435	8506	7425	6341	6245	7708	5405	6888	2779	2960	4985	8444	9374	3820	1361	1241	1790	878	4276	7939	7749	5630	7920	4604	5542	5679	1350	1806	1716	963	4045	3395	4090	3710
D_0__Bacteria;D_1__Actinobacteria;D_2__Actinobacteria;D_3__Frankiales;D_4__Sporichthyaceae;__	7584	8667	5256	10977	8211	7314	4283	11499	8472	9523	8536	11160	9707	9728	13334	14101	17402	7202	6311	3772	5680	6535	2725	900	580	1055	529	2426	6505	5443	3460	6227	2733	3283	4144	869	1230	1180	683	1500	1054	1605	1245
D_0__Bacteria;D_1__Actinobacteria;D_2__Actinobacteria;D_3__Micrococcales;D_4__Microbacteriaceae;D_5__Aurantimicrobium	186	224	166	336	179	178	124	269	270	290	223	108	220	89	142	88	158	54	17	134	155	161	108	98	60	131	56	188	216	331	167	63	44	54	45	9	10	11	5	41	20	22	26
D_0__Bacteria;D_1__Actinobacteria;D_2__Actinobacteria;D_3__Micrococcales;D_4__Microbacteriaceae;D_5__Candidatus Aquiluna	0	0	0	0	0	12	0	0	0	0	0	66	46	42	57	48	56	14	20	0	0	0	0	0	0	0	0	20	52	23	24	0	0	0	12	0	0	0	0	0	0	0	0
D_0__Bacteria;D_1__Actinobacteria;D_2__Actinobacteria;D_3__Micrococcales;D_4__Microbacteriaceae;D_5__Candidatus Limnoluna	1251	2020	1804	2202	1475	1955	1557	1449	852	1219	1025	1213	1255	1208	1722	1609	1806	676	540	640	1001	792	602	312	192	292	204	684	1977	1393	986	1959	940	1265	1613	328	394	412	287	1369	1131	1111	983
D_0__Bacteria;D_1__Actinobacteria;D_2__Actinobacteria;D_3__Micrococcales;D_4__Microbacteriaceae;D_5__Klugiella	401	552	334	898	408	463	336	191	152	195	127	48	177	54	91	113	271	41	27	156	132	125	111	52	31	73	20	113	123	283	101	229	127	171	185	23	53	22	17	225	102	82	106
D_0__Bacteria;D_1__Actinobacteria;D_2__Actinobacteria;D_3__Micrococcales;D_4__Microbacteriaceae;D_5__Rhodoluna	381	608	452	628	361	667	384	1486	915	1216	1058	2457	2071	2018	3064	1408	1623	579	407	220	504	341	283	213	114	164	106	240	637	489	315	571	256	455	579	104	143	116	70	289	237	181	181
D_0__Bacteria;D_1__Actinobacteria;D_2__Actinobacteria;D_3__Micrococcales;D_4__Microbacteriaceae;D_5__XZXXH163	144	306	209	287	199	199	153	202	107	176	164	169	147	142	222	132	179	71	33	64	114	97	95	55	46	87	44	158	374	330	200	118	60	65	103	42	47	41	29	127	153	91	75
D_0__Bacteria;D_1__Bacteroidetes;D_2__Bacteroidia;D_3__Bacteroidales;D_4__Marinifilaceae;D_5__uncultured	0	0	0	9	0	0	0	0	0	4	0	0	0	0	0	0	14	0	0	0	0	0	0	0	0	0	0	0	0	22	0	0	0	0	0	0	0	0	0	0	0	0	0
D_0__Bacteria;D_1__Bacteroidetes;D_2__Bacteroidia;D_3__Bacteroidales;D_4__Paludibacteraceae;D_5__Paludibacter	52	73	32	78	54	53	50	5	18	5	8	0	0	0	0	5	30	0	0	11	0	24	11	0	0	0	0	0	12	89	13	0	0	0	0	0	0	12	6	0	5	23	26
D_0__Bacteria;D_1__Bacteroidetes;D_2__Bacteroidia;D_3__Bacteroidales;D_4__Prolixibacteraceae;D_5__WCHB1-32	8	11	0	11	8	16	12	0	0	0	0	0	0	0	0	0	0	0	0	0	0	0	0	0	0	0	0	0	0	0	0	0	0	0	0	0	0	0	0	0	0	0	0
D_0__Bacteria;D_1__Bacteroidetes;D_2__Bacteroidia;D_3__Bacteroidales;D_4__Prolixibacteraceae;D_5__uncultured	0	3	0	12	7	4	0	0	0	3	0	0	0	0	0	0	0	0	0	0	0	0	0	0	0	0	0	0	0	12	0	0	0	0	0	0	0	3	0	0	0	13	7
D_0__Bacteria;D_1__Bacteroidetes;D_2__Bacteroidia;D_3__Bacteroidales;D_4__Rikenellaceae;D_5__uncultured	0	7	0	6	0	0	0	5	9	0	0	0	0	0	0	9	9	3	0	13	10	10	7	0	0	0	0	6	9	25	0	0	0	0	0	0	0	7	5	0	4	0	0
D_0__Bacteria;D_1__Bacteroidetes;D_2__Bacteroidia;D_3__Bacteroidetes VC2.1 Bac22;D_4__metagenome;D_5__metagenome	15	25	0	24	0	13	0	10	13	10	0	0	0	0	5	0	0	0	0	5	6	3	6	0	0	0	0	0	0	0	0	8	13	10	10	0	0	0	0	0	0	0	0
D_0__Bacteria;D_1__Bacteroidetes;D_2__Bacteroidia;D_3__Bacteroidetes VC2.1 Bac22;__;__	8	0	7	0	0	0	0	5	8	9	0	0	0	0	0	0	0	0	0	0	0	0	0	0	0	0	0	0	0	0	0	0	5	0	0	0	0	0	0	0	4	0	0
D_0__Bacteria;D_1__Bacteroidetes;D_2__Bacteroidia;D_3__Chitinophagales;D_4__37-13;D_5__metagenome	10	23	7	22	12	0	11	0	0	8	0	0	0	0	0	0	0	0	0	0	0	0	0	0	0	0	0	0	0	0	0	0	0	0	0	0	0	0	0	0	0	0	0
D_0__Bacteria;D_1__Bacteroidetes;D_2__Bacteroidia;D_3__Chitinophagales;D_4__Chitinophagaceae;D_5__Dinghuibacter	215	252	213	431	325	247	305	126	87	163	119	178	161	105	228	180	398	67	29	109	125	53	79	43	43	78	45	768	1821	1703	1050	166	102	142	150	39	26	42	15	72	82	50	33
D_0__Bacteria;D_1__Bacteroidetes;D_2__Bacteroidia;D_3__Chitinophagales;D_4__Chitinophagaceae;D_5__Ferruginibacter	45	136	61	125	130	126	83	40	41	55	23	38	46	21	41	8	19	0	0	0	17	9	9	24	20	21	8	94	170	109	88	17	0	29	33	7	8	0	0	0	9	12	0
D_0__Bacteria;D_1__Bacteroidetes;D_2__Bacteroidia;D_3__Chitinophagales;D_4__Chitinophagaceae;D_5__Lacibacter	133	276	122	342	281	182	142	74	14	61	60	84	57	33	85	29	84	30	15	48	58	38	33	7	0	0	0	20	25	13	0	66	30	63	67	9	11	0	0	0	14	10	0
D_0__Bacteria;D_1__Bacteroidetes;D_2__Bacteroidia;D_3__Chitinophagales;D_4__Chitinophagaceae;D_5__Sediminibacterium	1564	2026	1184	2852	2629	1346	1414	1800	1671	1873	1314	1548	1160	1116	2074	1142	2475	563	342	548	633	435	331	178	201	179	162	1161	1235	1013	1028	969	627	885	980	189	263	143	146	249	390	416	201
D_0__Bacteria;D_1__Bacteroidetes;D_2__Bacteroidia;D_3__Chitinophagales;D_4__Chitinophagaceae;D_5__uncultured	28	32	23	17	20	20	28	0	10	18	8	17	9	0	5	36	121	37	12	0	0	6	0	0	0	0	0	0	0	0	5	0	5	4	4	0	0	0	0	0	0	0	0
D_0__Bacteria;D_1__Bacteroidetes;D_2__Bacteroidia;D_3__Chitinophagales;D_4__Chitinophagaceae;__	0	0	0	0	0	0	0	5	6	13	8	4	5	0	11	13	12	0	0	0	13	0	0	0	0	0	0	0	10	0	0	10	8	8	12	0	0	0	0	0	0	30	19
D_0__Bacteria;D_1__Bacteroidetes;D_2__Bacteroidia;D_3__Chitinophagales;D_4__Saprospiraceae;D_5__Candidatus Aquirestis	271	460	216	374	280	172	214	330	240	319	279	475	431	351	626	826	1399	325	96	169	192	164	138	51	44	68	49	775	1076	795	754	554	393	538	511	113	116	119	62	252	274	268	155
D_0__Bacteria;D_1__Bacteroidetes;D_2__Bacteroidia;D_3__Chitinophagales;D_4__Saprospiraceae;D_5__Lewinella	0	0	0	0	0	0	0	0	3	0	2	0	0	0	0	17	40	5	0	0	0	0	0	0	0	0	0	4	6	0	0	0	0	0	0	0	0	0	0	0	0	27	32
D_0__Bacteria;D_1__Bacteroidetes;D_2__Bacteroidia;D_3__Chitinophagales;D_4__Saprospiraceae;D_5__uncultured	371	889	432	886	637	340	534	492	333	408	382	270	258	260	339	577	1233	196	81	6	37	31	29	18	7	17	17	113	142	84	72	35	8	15	17	2	4	0	0	0	10	13	4
D_0__Bacteria;D_1__Bacteroidetes;D_2__Bacteroidia;D_3__Chitinophagales;D_4__uncultured;D_5__metagenome	56	79	46	130	108	48	63	143	146	197	66	93	107	114	169	28	37	26	11	7	10	0	13	0	0	0	0	0	0	0	0	8	11	0	7	0	0	0	0	0	0	0	0
D_0__Bacteria;D_1__Bacteroidetes;D_2__Bacteroidia;D_3__Chitinophagales;D_4__uncultured;D_5__uncultured Cytophagales bacterium	17	21	0	24	32	0	18	27	16	23	4	26	15	19	26	37	81	5	4	8	0	17	5	0	0	0	0	8	0	11	6	6	0	4	0	0	0	0	0	3	4	18	8
D_0__Bacteria;D_1__Bacteroidetes;D_2__Bacteroidia;D_3__Chitinophagales;D_4__uncultured;__	35	77	44	118	49	57	40	35	28	31	0	22	20	9	8	0	0	0	0	0	0	25	11	0	0	0	6	9	6	0	8	0	18	28	20	0	0	6	0	0	7	0	0
D_0__Bacteria;D_1__Bacteroidetes;D_2__Bacteroidia;D_3__Chitinophagales;__;__	21	18	6	16	19	11	25	0	0	0	0	0	0	0	0	0	0	0	0	0	0	0	0	0	0	0	0	0	0	0	0	0	0	0	0	0	0	0	0	0	0	0	0
D_0__Bacteria;D_1__Bacteroidetes;D_2__Bacteroidia;D_3__Cytophagales;D_4__Amoebophilaceae;D_5__uncultured	0	8	5	27	13	0	5	6	3	0	0	4	3	0	0	0	0	0	0	5	0	0	6	0	0	0	0	0	7	0	0	0	5	0	3	0	0	0	0	0	0	0	0
D_0__Bacteria;D_1__Bacteroidetes;D_2__Bacteroidia;D_3__Cytophagales;D_4__Cyclobacteriaceae;D_5__Algoriphagus	65	50	34	78	52	51	68	27	24	30	11	43	26	28	35	19	54	0	6	7	21	9	9	30	23	24	13	123	179	105	103	15	16	20	27	0	7	6	0	4	13	0	0
D_0__Bacteria;D_1__Bacteroidetes;D_2__Bacteroidia;D_3__Cytophagales;D_4__Microscillaceae;D_5__uncultured	72	91	53	84	68	39	81	70	54	54	38	32	17	33	31	9	13	9	0	24	28	26	18	0	0	3	0	0	5	0	0	31	49	37	66	0	0	0	8	9	0	34	25
D_0__Bacteria;D_1__Bacteroidetes;D_2__Bacteroidia;D_3__Cytophagales;D_4__Spirosomaceae;D_5__Lacihabitans	21	24	14	39	40	21	20	14	17	16	10	28	21	0	0	0	17	7	0	13	0	0	0	0	5	0	0	4	0	0	0	15	13	29	28	0	10	6	4	0	0	0	0
D_0__Bacteria;D_1__Bacteroidetes;D_2__Bacteroidia;D_3__Cytophagales;D_4__Spirosomaceae;D_5__Pseudarcicella	0	0	0	0	0	0	8	0	0	0	0	0	0	0	8	8	34	0	8	0	0	0	0	0	0	0	0	0	0	0	0	0	0	0	0	0	0	0	0	0	0	0	0
D_0__Bacteria;D_1__Bacteroidetes;D_2__Bacteroidia;D_3__Flavobacteriales;D_4__Crocinitomicaceae;D_5__Fluviicola	0	4	0	0	6	0	0	5	12	0	8	64	61	46	61	57	184	119	25	0	0	0	0	0	0	0	0	0	0	0	0	0	0	0	0	0	0	0	0	0	0	0	0
D_0__Bacteria;D_1__Bacteroidetes;D_2__Bacteroidia;D_3__Flavobacteriales;D_4__Cryomorphaceae;D_5__uncultured	23	33	37	19	13	18	26	0	10	11	0	13	13	0	12	0	26	9	5	0	0	0	0	0	0	0	0	0	0	0	0	0	0	0	0	0	0	0	0	0	0	0	0
D_0__Bacteria;D_1__Bacteroidetes;D_2__Bacteroidia;D_3__Flavobacteriales;D_4__Flavobacteriaceae;D_5__Flavobacterium	9906	17441	11029	16675	10675	13002	11964	19120	10279	13693	9114	31740	22958	25152	33776	23948	31494	10029	8575	5684	7671	7098	5581	20307	12676	18114	14618	8108	18922	17741	10883	2236	1183	1153	1591	24901	19280	26714	15180	7912	8504	9302	8808
D_0__Bacteria;D_1__Bacteroidetes;D_2__Bacteroidia;D_3__Flavobacteriales;D_4__Flavobacteriaceae;D_5__Lutibacter	7	14	13	8	0	11	10	0	0	0	0	0	0	0	0	0	0	0	0	0	0	3	0	0	0	0	0	0	0	0	0	0	0	0	0	0	0	0	0	0	0	0	0
D_0__Bacteria;D_1__Bacteroidetes;D_2__Bacteroidia;D_3__Flavobacteriales;D_4__NS7 marine group;D_5__uncultured bacterium	0	22	17	41	26	16	0	27	31	39	25	22	14	0	9	20	23	7	0	5	6	0	5	0	0	0	0	0	10	12	0	0	0	0	0	0	0	0	0	0	0	0	0
D_0__Bacteria;D_1__Bacteroidetes;D_2__Bacteroidia;D_3__Flavobacteriales;D_4__NS9 marine group;D_5__metagenome	166	230	145	344	244	224	135	203	103	143	110	126	107	80	148	116	142	51	25	67	126	110	68	40	23	32	16	60	106	88	96	207	100	117	154	32	41	41	32	33	41	35	17
D_0__Bacteria;D_1__Bacteroidetes;D_2__Bacteroidia;D_3__Flavobacteriales;D_4__NS9 marine group;D_5__uncultured Bacteroidetes bacterium	348	699	403	661	478	319	399	205	171	154	112	111	89	95	130	25	87	31	8	15	19	0	0	0	0	0	0	7	0	0	6	21	15	22	36	0	6	0	0	0	0	5	0
D_0__Bacteria;D_1__Bacteroidetes;D_2__Bacteroidia;D_3__Flavobacteriales;D_4__NS9 marine group;D_5__uncultured prokaryote	18	17	0	34	24	22	0	0	0	0	0	0	0	0	0	0	0	0	0	0	0	0	0	0	0	0	0	0	0	0	0	24	0	0	15	0	0	0	0	0	0	0	0
D_0__Bacteria;D_1__Bacteroidetes;D_2__Bacteroidia;D_3__Flavobacteriales;D_4__NS9 marine group;D_5__uncultured soil bacterium	0	12	18	0	18	21	0	18	0	0	0	0	15	0	13	0	0	0	0	0	0	0	0	0	0	0	0	0	21	0	0	0	0	0	0	0	0	0	0	0	0	0	0
D_0__Bacteria;D_1__Bacteroidetes;D_2__Bacteroidia;D_3__Flavobacteriales;D_4__NS9 marine group;__	808	1883	871	1288	891	1096	987	667	316	343	323	199	127	116	171	29	51	21	14	117	288	363	158	72	86	95	74	321	908	533	559	226	95	76	105	14	25	14	17	7	0	0	0
D_0__Bacteria;D_1__Bacteroidetes;D_2__Bacteroidia;D_3__Flavobacteriales;D_4__Weeksellaceae;D_5__Chryseobacterium	0	0	0	0	0	0	0	0	0	0	0	0	0	0	0	0	21	0	6	0	0	13	7	26	20	31	13	30	52	48	34	0	0	0	8	78	371	140	66	40	84	56	54
D_0__Bacteria;D_1__Bacteroidetes;D_2__Bacteroidia;D_3__Sphingobacteriales;D_4__AKYH767;D_5__uncultured Sphingobacteriales bacterium	24	16	11	26	10	11	12	18	11	0	0	11	0	0	11	0	0	0	0	0	0	0	0	0	0	0	3	7	0	0	0	0	0	0	0	0	0	0	0	0	0	0	0
D_0__Bacteria;D_1__Bacteroidetes;D_2__Bacteroidia;D_3__Sphingobacteriales;D_4__AKYH767;D_5__uncultured bacterium	47	65	62	101	74	0	48	28	33	32	17	17	23	13	21	7	19	7	0	11	0	19	8	5	0	0	0	0	0	0	0	30	17	30	17	8	10	6	7	0	0	8	5
D_0__Bacteria;D_1__Bacteroidetes;D_2__Bacteroidia;D_3__Sphingobacteriales;D_4__KD1-131;D_5__uncultured bacterium	0	20	0	14	19	0	14	0	0	4	0	0	0	0	0	0	0	0	0	0	0	0	0	0	0	0	0	0	0	8	0	0	0	0	0	0	0	0	0	0	0	5	0
D_0__Bacteria;D_1__Bacteroidetes;D_2__Bacteroidia;D_3__Sphingobacteriales;D_4__Lentimicrobiaceae;D_5__Lentimicrobium	8	8	7	0	0	0	5	0	6	2	3	0	0	0	0	0	3	0	0	6	10	0	4	0	0	0	0	0	24	104	9	4	0	0	0	0	0	0	0	8	12	46	9
D_0__Bacteria;D_1__Bacteroidetes;D_2__Bacteroidia;D_3__Sphingobacteriales;D_4__Lentimicrobiaceae;D_5__wastewater metagenome	8	7	0	12	0	13	8	0	14	0	0	0	0	0	0	0	7	0	0	11	4	11	0	0	0	0	0	0	0	15	0	0	0	0	0	0	0	0	6	0	5	12	12
D_0__Bacteria;D_1__Bacteroidetes;D_2__Bacteroidia;D_3__Sphingobacteriales;D_4__Lentimicrobiaceae;__	0	10	6	26	18	14	7	0	0	0	3	0	0	0	0	0	0	0	0	0	0	6	0	0	0	0	0	7	11	41	0	0	0	0	0	0	0	0	0	0	0	0	0
D_0__Bacteria;D_1__Bacteroidetes;D_2__Bacteroidia;D_3__Sphingobacteriales;D_4__LiUU-11-161;__	6	9	8	23	18	9	5	23	22	22	8	13	18	0	19	10	6	0	0	6	0	9	0	2	0	0	0	0	0	0	0	6	0	8	14	0	0	0	0	0	0	0	0
D_0__Bacteria;D_1__Bacteroidetes;D_2__Bacteroidia;D_3__Sphingobacteriales;D_4__NS11-12 marine group;D_5__Bacteroidetes bacterium OLB11	0	23	0	25	15	7	7	11	11	20	0	15	0	11	13	7	25	13	0	0	0	0	0	0	0	0	0	0	0	0	0	0	0	0	0	0	0	0	0	0	0	0	0
D_0__Bacteria;D_1__Bacteroidetes;D_2__Bacteroidia;D_3__Sphingobacteriales;D_4__NS11-12 marine group;D_5__metagenome	50	170	71	138	113	89	95	177	147	192	84	90	86	66	123	34	58	26	0	19	30	53	20	0	0	8	0	12	0	0	0	70	41	29	24	0	0	0	0	0	0	0	10
D_0__Bacteria;D_1__Bacteroidetes;D_2__Bacteroidia;D_3__Sphingobacteriales;D_4__NS11-12 marine group;D_5__uncultured Bacteroidetes bacterium	1178	1708	1242	2264	1604	1237	999	2333	2250	2401	1301	1724	1642	1115	2074	695	1209	604	252	314	477	539	282	44	57	75	49	14	19	55	20	757	461	438	369	81	104	59	43	4	21	0	0
D_0__Bacteria;D_1__Bacteroidetes;D_2__Bacteroidia;D_3__Sphingobacteriales;D_4__NS11-12 marine group;D_5__uncultured Cytophagales bacterium	2681	5340	2447	3986	3667	2684	2354	652	499	540	282	330	258	228	406	146	236	105	44	107	159	215	117	28	19	22	21	0	18	21	20	233	126	152	162	16	20	19	10	0	0	0	0
D_0__Bacteria;D_1__Bacteroidetes;D_2__Bacteroidia;D_3__Sphingobacteriales;D_4__NS11-12 marine group;D_5__uncultured bacterium	28	122	77	112	85	73	96	70	92	76	56	54	87	21	52	0	24	8	0	26	27	30	0	20	23	31	0	167	121	119	114	46	27	57	52	6	0	0	0	0	4	0	0
D_0__Bacteria;D_1__Bacteroidetes;D_2__Bacteroidia;D_3__Sphingobacteriales;D_4__env.OPS 17;D_5__metagenome	245	433	225	515	372	275	338	604	606	664	380	302	251	256	644	178	340	106	48	39	66	80	39	0	11	7	0	23	16	22	23	66	38	64	82	8	8	10	9	0	0	0	0
D_0__Bacteria;D_1__Bacteroidetes;D_2__Bacteroidia;D_3__Sphingobacteriales;D_4__env.OPS 17;__	499	881	409	1267	972	438	476	1032	961	937	558	565	445	443	620	707	1342	366	205	137	235	278	166	22	30	34	27	51	87	156	64	226	144	179	203	38	41	48	34	29	85	31	16
D_0__Bacteria;D_1__Bacteroidetes;D_2__Bacteroidia;D_3__Sphingobacteriales;__;__	0	0	0	21	14	3	5	38	30	40	23	30	35	20	45	41	64	3	12	0	5	6	0	0	0	0	0	3	0	0	0	6	4	0	0	0	0	0	0	0	0	0	0
D_0__Bacteria;D_1__Bacteroidetes;D_2__Bacteroidia;__;__;__	228	399	248	346	85	349	321	93	51	83	76	38	9	14	27	5	8	0	0	15	22	51	17	4	0	0	0	111	91	295	116	34	34	25	15	0	2	11	27	10	134	53	5
D_0__Bacteria;D_1__Bacteroidetes;D_2__Ignavibacteria;D_3__OPB56;D_4__metagenome;D_5__metagenome	75	152	44	126	133	62	72	61	62	56	50	74	61	72	96	52	132	25	10	21	18	22	0	0	0	4	0	17	35	37	27	10	14	21	24	0	3	3	0	0	0	3	0
D_0__Bacteria;D_1__Chlamydiae;D_2__Chlamydiae;D_3__Chlamydiales;D_4__Simkaniaceae;__	0	0	0	0	0	0	0	0	0	0	0	0	0	0	0	0	0	2	0	0	0	0	0	0	0	0	0	13	17	22	27	0	0	0	0	0	0	0	0	0	0	0	0
D_0__Bacteria;D_1__Chloroflexi;D_2__Anaerolineae;D_3__Caldilineales;D_4__Caldilineaceae;D_5__uncultured	0	0	0	0	0	0	0	8	0	2	0	0	0	0	0	0	11	0	0	4	8	0	2	0	0	0	0	4	14	7	0	0	0	0	0	0	0	11	0	0	0	39	17
D_0__Bacteria;D_1__Deferribacteres;D_2__Deferribacteres;D_3__Deferribacterales;D_4__Deferribacteraceae;D_5__Calditerrivibrio	18	0	0	15	0	0	9	0	16	0	6	0	0	0	0	0	8	0	0	0	4	0	0	0	0	0	0	0	0	0	0	0	0	0	0	0	0	0	0	0	0	0	0
D_0__Bacteria;D_1__Fibrobacteres;D_2__Fibrobacteria;D_3__Fibrobacterales;D_4__Fibrobacteraceae;D_5__uncultured	25	39	35	52	25	43	38	6	0	3	0	11	0	0	7	0	6	0	0	0	0	0	0	0	0	0	0	0	0	0	0	0	0	0	0	0	0	0	0	0	0	0	0
D_0__Bacteria;D_1__Firmicutes;D_2__Bacilli;D_3__Bacillales;D_4__Family XII;D_5__Exiguobacterium	0	0	0	6	0	0	0	8	0	0	3	25	19	0	0	14	33	0	0	12	8	16	0	2	0	0	0	12	0	18	23	175	38	245	433	298	587	96	349	54	371	305	106
D_0__Bacteria;D_1__Firmicutes;D_2__Clostridia;D_3__Clostridiales;D_4__Family XII;D_5__Fusibacter	0	0	0	0	0	0	0	0	0	0	0	0	0	0	0	0	0	0	0	0	0	0	0	0	0	0	0	0	18	44	4	0	0	0	0	0	0	0	0	0	0	16	0
D_0__Bacteria;D_1__Fusobacteria;D_2__Fusobacteriia;D_3__Fusobacteriales;D_4__Leptotrichiaceae;D_5__Hypnocyclicus	11	10	0	8	12	8	0	0	0	66	0	4	9	0	15	24	84	0	0	13	20	40	0	110	123	38	357	26	195	850	0	0	0	0	17	40	44	0	52	0	227	42	0
D_0__Bacteria;D_1__Gemmatimonadetes;D_2__Gemmatimonadetes;D_3__Gemmatimonadales;D_4__Gemmatimonadaceae;D_5__Gemmatimonas	35	43	42	101	69	50	42	32	11	47	28	57	50	35	71	42	37	15	20	4	28	0	16	8	0	10	0	18	6	0	0	42	32	65	14	10	7	0	12	9	0	0	0
D_0__Bacteria;D_1__Kiritimatiellaeota;D_2__Kiritimatiellae;D_3__WCHB1-41;D_4__metagenome;D_5__metagenome	325	1052	544	476	378	362	281	18	10	16	17	11	7	0	10	0	0	0	0	19	29	50	18	0	0	10	12	0	0	0	0	30	25	25	15	10	0	0	4	0	0	0	0
D_0__Bacteria;D_1__Kiritimatiellaeota;D_2__Kiritimatiellae;D_3__WCHB1-41;D_4__uncultured bacterium;D_5__uncultured bacterium	92	260	127	163	102	93	45	13	20	22	9	0	0	5	0	0	20	0	0	21	16	33	9	0	4	4	0	6	0	7	0	29	15	0	7	0	6	6	0	0	9	33	14
D_0__Bacteria;D_1__Patescibacteria;D_2__Parcubacteria;D_3__Candidatus Kaiserbacteria;D_4__Parcubacteria group bacterium GW2011_GWD2_42_14;D_5__Parcubacteria group bacterium GW2011_GWD2_42_14	16	42	0	47	22	20	0	0	0	0	0	0	0	0	0	0	4	0	0	0	15	34	6	0	0	0	0	0	0	0	0	0	0	0	0	0	0	0	0	0	0	0	0
D_0__Bacteria;D_1__Planctomycetes;D_2__OM190;D_3__uncultured bacterium;D_4__uncultured bacterium;D_5__uncultured bacterium	242	420	286	652	315	162	203	197	128	174	80	99	40	79	0	23	45	13	0	59	217	398	104	22	0	28	25	0	59	108	62	165	105	68	39	23	18	30	30	14	31	31	0
D_0__Bacteria;D_1__Planctomycetes;D_2__OM190;__;__;__	356	658	453	1193	676	246	260	835	774	710	528	1079	580	836	0	389	774	145	118	209	392	538	239	36	38	43	0	79	149	192	106	349	277	252	145	46	23	0	52	69	90	83	0
D_0__Bacteria;D_1__Planctomycetes;D_2__Phycisphaerae;D_3__Phycisphaerales;D_4__Phycisphaeraceae;D_5__CL500-3	742	1252	738	1855	948	495	544	798	601	676	334	418	259	308	390	207	576	112	42	163	331	593	163	44	25	78	40	181	298	292	233	513	280	255	150	51	53	67	45	67	112	40	31
D_0__Bacteria;D_1__Planctomycetes;D_2__Planctomycetacia;D_3__Gemmatales;D_4__Gemmataceae;D_5__uncultured	48	22	12	61	36	29	17	33	11	30	11	32	25	40	0	89	133	26	14	9	14	20	10	0	0	0	0	8	34	44	15	10	0	0	6	0	0	0	0	6	11	0	0
D_0__Bacteria;D_1__Planctomycetes;D_2__Planctomycetacia;D_3__Pirellulales;D_4__Pirellulaceae;D_5__Pirellula	1129	895	818	2865	1071	1243	557	1773	682	890	704	385	1046	338	65	341	432	93	73	122	314	321	181	39	31	32	22	41	57	70	42	137	70	42	72	10	10	24	15	36	24	23	40
D_0__Bacteria;D_1__Planctomycetes;D_2__Planctomycetacia;D_3__Pirellulales;D_4__Pirellulaceae;D_5__Rhodopirellula	16	11	0	22	17	12	0	14	11	0	0	8	6	8	15	14	15	5	5	0	0	0	0	0	0	0	0	0	0	2	0	0	0	0	0	0	0	0	0	0	0	0	0
D_0__Bacteria;D_1__Planctomycetes;D_2__Planctomycetacia;D_3__Pirellulales;D_4__Pirellulaceae;D_5__uncultured	537	554	471	869	506	345	282	318	217	181	204	133	172	141	163	162	281	6	48	109	314	287	141	0	38	45	31	171	268	301	250	271	146	134	105	43	36	50	0	39	52	51	0
D_0__Bacteria;D_1__Planctomycetes;D_2__Planctomycetacia;D_3__Planctomycetales;D_4__Rubinisphaeraceae;D_5__uncultured	945	1211	1134	3980	1536	1520	472	5084	1413	2011	1598	559	926	1111	140	3121	3093	363	163	352	1739	1226	529	102	42	26	19	114	527	732	256	943	306	163	238	55	35	43	49	201	194	69	61
D_0__Bacteria;D_1__Proteobacteria;D_2__Alphaproteobacteria;D_3__Acetobacterales;D_4__Acetobacteraceae;D_5__Roseomonas	174	236	185	318	281	150	146	158	182	284	251	217	176	217	353	114	178	45	27	79	116	105	117	55	24	58	35	281	528	569	351	185	141	217	198	60	39	48	39	200	160	156	82
D_0__Bacteria;D_1__Proteobacteria;D_2__Alphaproteobacteria;D_3__Acetobacterales;D_4__Acetobacteraceae;D_5__uncultured	17	25	23	44	42	26	25	17	0	11	0	12	19	10	21	8	18	0	6	0	0	0	7	0	0	5	0	63	64	47	43	8	0	20	23	0	0	4	0	0	16	11	0
D_0__Bacteria;D_1__Proteobacteria;D_2__Alphaproteobacteria;D_3__Acetobacterales;D_4__Acetobacterales Incertae Sedis;D_5__metagenome	0	3	0	10	7	0	6	0	0	0	0	0	0	0	0	0	0	0	0	0	0	0	0	0	0	0	0	0	0	0	0	0	0	0	0	0	0	0	0	0	0	0	0
D_0__Bacteria;D_1__Proteobacteria;D_2__Alphaproteobacteria;D_3__Azospirillales;D_4__Azospirillaceae;D_5__Niveispirillum	0	0	0	0	0	0	0	0	0	0	0	0	0	0	0	3	0	0	0	0	0	0	0	0	0	0	0	209	303	318	213	0	0	0	0	0	0	0	0	0	0	0	0
D_0__Bacteria;D_1__Proteobacteria;D_2__Alphaproteobacteria;D_3__Caedibacterales;D_4__Caedibacteraceae;D_5__Caedibacter	0	0	0	0	0	0	0	0	0	0	0	0	0	0	0	0	0	0	0	0	0	0	0	0	0	0	0	11	0	7	5	0	0	0	0	0	0	0	0	0	10	0	0
D_0__Bacteria;D_1__Proteobacteria;D_2__Alphaproteobacteria;D_3__Caulobacterales;D_4__Caulobacteraceae;D_5__Brevundimonas	38	46	31	95	58	24	42	58	50	60	42	71	65	54	83	44	71	21	17	30	29	30	22	0	12	22	18	152	243	104	99	95	65	97	100	50	39	19	29	51	76	39	22
D_0__Bacteria;D_1__Proteobacteria;D_2__Alphaproteobacteria;D_3__Caulobacterales;D_4__Caulobacteraceae;D_5__Caulobacter	0	0	0	0	0	0	0	0	0	11	0	0	10	0	12	8	19	0	0	0	5	0	0	0	0	0	0	17	22	17	18	9	0	12	7	8	0	0	0	14	0	0	0
D_0__Bacteria;D_1__Proteobacteria;D_2__Alphaproteobacteria;D_3__Caulobacterales;D_4__Caulobacteraceae;D_5__Phenylobacterium	10	35	18	34	35	19	9	22	37	42	33	35	38	28	76	33	26	10	0	0	30	14	23	5	8	11	7	15	20	28	28	46	36	63	80	28	22	9	30	31	39	52	11
D_0__Bacteria;D_1__Proteobacteria;D_2__Alphaproteobacteria;D_3__Caulobacterales;D_4__Hyphomonadaceae;D_5__Hirschia	0	0	0	12	3	0	0	0	0	0	0	0	0	4	0	0	0	0	0	0	0	0	0	0	0	0	0	0	7	0	7	0	0	3	0	0	0	0	0	0	0	0	0
D_0__Bacteria;D_1__Proteobacteria;D_2__Alphaproteobacteria;D_3__Caulobacterales;D_4__Hyphomonadaceae;D_5__Hyphomonas	56	90	42	146	109	62	36	111	94	96	70	42	73	53	88	48	69	15	12	66	59	68	36	23	21	14	10	298	429	372	268	65	56	49	77	17	20	19	13	22	60	12	0
D_0__Bacteria;D_1__Proteobacteria;D_2__Alphaproteobacteria;D_3__Caulobacterales;D_4__Hyphomonadaceae;D_5__UKL13-1	0	0	0	0	0	0	0	0	0	0	0	0	0	0	0	0	3	0	0	0	0	0	0	0	0	0	0	0	0	9	0	0	0	6	0	0	0	0	0	0	0	7	0
D_0__Bacteria;D_1__Proteobacteria;D_2__Alphaproteobacteria;D_3__Holosporales;D_4__Holosporaceae;D_5__uncultured	6	13	10	21	0	5	0	20	15	16	9	14	9	17	20	23	43	0	7	0	4	0	0	0	0	0	0	61	61	30	74	0	2	0	0	0	0	0	0	0	8	20	0
D_0__Bacteria;D_1__Proteobacteria;D_2__Alphaproteobacteria;D_3__Micavibrionales;D_4__uncultured;D_5__uncultured bacterium	0	0	0	0	0	0	0	0	0	0	0	19	17	23	35	3410	7524	1952	902	0	0	0	0	0	0	0	0	61	107	85	62	0	0	0	0	0	0	38	38	33	36	0	0
D_0__Bacteria;D_1__Proteobacteria;D_2__Alphaproteobacteria;D_3__Paracaedibacterales;D_4__Paracaedibacteraceae;D_5__Candidatus Captivus	0	0	0	0	0	0	0	0	0	0	0	0	0	0	0	0	10	0	0	0	0	0	0	0	0	0	0	17	17	0	20	0	0	0	0	0	0	0	0	0	0	0	0
D_0__Bacteria;D_1__Proteobacteria;D_2__Alphaproteobacteria;D_3__Paracaedibacterales;D_4__Paracaedibacteraceae;D_5__Candidatus Finniella	0	0	0	0	0	0	0	0	0	0	0	5	0	0	9	0	30	13	12	0	0	0	0	0	0	0	0	78	148	106	77	0	0	0	0	0	0	0	2	0	0	0	0
D_0__Bacteria;D_1__Proteobacteria;D_2__Alphaproteobacteria;D_3__Paracaedibacterales;D_4__Paracaedibacteraceae;D_5__uncultured	77	158	78	237	170	78	65	80	75	94	65	90	76	111	148	33	86	21	19	25	17	32	21	16	13	7	0	701	1487	1509	861	32	16	33	29	0	0	0	5	161	198	126	67
D_0__Bacteria;D_1__Proteobacteria;D_2__Alphaproteobacteria;D_3__Rhizobiales;D_4__Beijerinckiaceae;D_5__FukuN57	54	84	36	73	73	29	38	61	44	32	38	46	37	32	58	53	78	27	26	16	0	18	15	12	9	15	0	134	88	103	112	47	26	16	32	7	11	14	10	28	29	9	0
D_0__Bacteria;D_1__Proteobacteria;D_2__Alphaproteobacteria;D_3__Rhizobiales;D_4__Devosiaceae;D_5__Devosia	0	0	0	0	0	0	0	3	4	0	0	0	0	0	0	0	5	0	0	5	0	0	0	0	2	0	0	0	0	35	17	0	0	0	0	0	0	0	0	0	0	0	0
D_0__Bacteria;D_1__Proteobacteria;D_2__Alphaproteobacteria;D_3__Rhizobiales;D_4__Rhizobiaceae;D_5__Allorhizobium-Neorhizobium-Pararhizobium-Rhizobium	0	0	0	0	0	0	0	0	0	0	0	0	0	0	0	0	4	0	2	3	0	0	0	0	6	0	0	0	0	6	0	0	0	0	0	2	0	0	0	17	16	18	21
D_0__Bacteria;D_1__Proteobacteria;D_2__Alphaproteobacteria;D_3__Rhizobiales;D_4__Rhizobiales Incertae Sedis;D_5__uncultured	0	18	0	0	0	0	0	0	11	0	0	7	0	0	0	0	31	0	0	0	0	0	0	0	0	0	0	0	0	0	0	19	16	15	18	0	0	0	0	0	0	0	0
D_0__Bacteria;D_1__Proteobacteria;D_2__Alphaproteobacteria;D_3__Rhodobacterales;D_4__Rhodobacteraceae;D_5__Pseudorhodobacter	0	17	0	5	0	0	0	0	0	6	0	0	0	0	11	0	0	0	0	0	0	0	0	0	0	0	0	0	0	0	0	0	0	0	0	0	0	0	0	0	0	0	0
D_0__Bacteria;D_1__Proteobacteria;D_2__Alphaproteobacteria;D_3__Rhodobacterales;D_4__Rhodobacteraceae;D_5__Tabrizicola	0	112	12	83	0	76	50	0	0	0	0	0	0	0	0	0	0	0	0	0	0	0	0	0	0	0	0	0	0	0	0	12	0	0	0	0	0	0	0	0	0	0	0
D_0__Bacteria;D_1__Proteobacteria;D_2__Alphaproteobacteria;D_3__Rhodobacterales;D_4__Rhodobacteraceae;__	1050	1773	1282	1869	1447	1080	1265	799	727	945	714	1261	635	834	1109	754	1623	329	209	1971	1851	1678	1781	531	504	759	736	1042	2246	1654	1315	1265	1050	936	832	380	302	409	226	479	478	370	255
D_0__Bacteria;D_1__Proteobacteria;D_2__Alphaproteobacteria;D_3__Rhodospirillales;D_4__uncultured;D_5__metagenome	161	214	230	469	276	121	94	1040	1029	1079	527	1178	993	924	1258	168	388	96	58	221	256	248	151	74	65	113	51	224	365	275	286	402	230	255	174	58	71	47	31	49	44	38	16
D_0__Bacteria;D_1__Proteobacteria;D_2__Alphaproteobacteria;D_3__Rickettsiales;D_4__AB1;D_5__Rickettsiales bacterium (ex Bugula neritina AB1)	7	12	9	43	29	0	6	18	12	14	0	15	0	0	7	13	0	7	6	6	15	20	7	0	0	0	0	71	64	38	71	0	6	0	0	0	0	0	0	0	0	0	0
D_0__Bacteria;D_1__Proteobacteria;D_2__Alphaproteobacteria;D_3__Rickettsiales;D_4__Midichloriaceae;D_5__Candidatus Jidaibacter	0	0	0	0	0	0	0	0	0	0	0	0	0	0	0	15	26	0	0	0	0	0	0	0	0	0	0	1418	1266	1123	1136	0	0	0	0	0	0	7	7	17	20	21	7
D_0__Bacteria;D_1__Proteobacteria;D_2__Alphaproteobacteria;D_3__Rickettsiales;D_4__Midichloriaceae;D_5__MD3-55	2	0	0	0	3	4	0	13	0	0	9	11	0	0	0	14	14	3	2	13	25	25	15	0	0	0	0	3	6	20	9	6	11	0	0	2	0	0	0	7	12	101	69
D_0__Bacteria;D_1__Proteobacteria;D_2__Alphaproteobacteria;D_3__Rickettsiales;D_4__Midichloriaceae;D_5__uncultured	0	0	0	0	0	0	0	0	0	0	0	23	27	0	13	0	73	24	0	0	0	0	0	0	0	0	0	0	0	0	0	0	0	0	0	0	0	0	0	0	0	0	0
D_0__Bacteria;D_1__Proteobacteria;D_2__Alphaproteobacteria;D_3__Rickettsiales;D_4__Rickettsiaceae;D_5__Candidatus Megaira	58	62	68	207	158	38	39	74	74	79	58	57	30	0	26	50	128	5	6	27	60	47	35	0	8	5	0	167	897	591	235	45	62	50	42	8	10	11	9	205	260	399	224
D_0__Bacteria;D_1__Proteobacteria;D_2__Alphaproteobacteria;D_3__Rickettsiales;D_4__Rickettsiaceae;D_5__uncultured	61	165	93	289	216	92	93	104	91	95	71	41	50	56	54	6	7	7	0	30	32	55	40	0	8	17	2	269	403	388	246	45	43	34	26	4	4	0	0	147	240	373	132
D_0__Bacteria;D_1__Proteobacteria;D_2__Alphaproteobacteria;D_3__Rickettsiales;D_4__SM2D12;D_5__metagenome	0	0	0	0	0	0	0	0	0	0	0	0	3	9	4	0	6	0	0	0	0	0	3	0	0	0	0	0	2	0	0	0	0	0	0	0	0	0	0	0	0	0	0
D_0__Bacteria;D_1__Proteobacteria;D_2__Alphaproteobacteria;D_3__Rickettsiales;D_4__SM2D12;__	117	124	87	203	151	88	61	1074	777	1138	721	3652	2655	2924	3775	5430	9992	1844	1051	720	1539	1678	995	200	207	268	211	148	251	225	199	1628	1061	1217	950	178	210	210	152	96	134	32	17
D_0__Bacteria;D_1__Proteobacteria;D_2__Alphaproteobacteria;D_3__Rickettsiales;D_4__uncultured;D_5__Grylloblatta bifratrilecta	0	7	2	0	0	0	0	0	0	0	0	0	0	0	0	0	0	0	0	0	0	6	3	0	0	0	0	0	0	0	0	0	2	9	0	0	0	0	0	0	0	0	0
D_0__Bacteria;D_1__Proteobacteria;D_2__Alphaproteobacteria;D_3__Sphingomonadales;D_4__Sphingomonadaceae;D_5__Porphyrobacter	0	15	0	19	6	0	0	13	0	0	8	0	0	0	10	0	11	0	0	0	0	0	0	0	0	0	0	0	22	0	0	14	8	3	0	0	0	0	0	0	0	0	0
D_0__Bacteria;D_1__Proteobacteria;D_2__Alphaproteobacteria;D_3__Sphingomonadales;D_4__Sphingomonadaceae;D_5__Sandarakinorhabdus	93	177	104	199	61	64	118	8	0	5	0	0	0	0	0	0	0	0	0	0	10	6	9	0	0	0	0	0	7	11	0	10	0	11	0	0	0	0	0	0	0	0	0
D_0__Bacteria;D_1__Proteobacteria;D_2__Alphaproteobacteria;D_3__Sphingomonadales;D_4__Sphingomonadaceae;D_5__Sphingorhabdus	465	586	417	621	238	395	343	362	364	536	303	366	307	412	461	217	332	82	58	681	964	793	766	359	295	411	313	303	615	482	252	2109	1454	1681	1719	423	344	271	228	376	520	278	168
D_0__Bacteria;D_1__Proteobacteria;D_2__Alphaproteobacteria;D_3__Sphingomonadales;D_4__Sphingomonadaceae;D_5__uncultured	33	49	40	62	13	37	45	0	0	0	0	0	14	5	6	0	0	0	0	0	7	3	0	0	10	0	0	11	10	7	0	20	15	19	13	0	0	0	5	0	5	0	0
D_0__Bacteria;D_1__Proteobacteria;D_2__Alphaproteobacteria;D_3__Sphingomonadales;D_4__Sphingomonadaceae;__	0	0	0	0	0	0	0	0	0	0	0	0	0	0	0	0	0	0	0	0	0	0	0	0	0	0	0	31	30	39	30	0	0	0	0	0	0	0	0	0	0	0	0
D_0__Bacteria;D_1__Proteobacteria;D_2__Alphaproteobacteria;D_3__uncultured;D_4__uncultured Rhodospirillales bacterium;D_5__uncultured Rhodospirillales bacterium	0	0	3	15	13	9	7	0	0	4	10	5	9	8	10	0	0	0	0	6	6	0	0	0	0	0	0	0	0	0	0	0	7	6	0	0	0	0	0	0	0	0	0
D_0__Bacteria;D_1__Proteobacteria;D_2__Alphaproteobacteria;__;__;__	6	43	21	66	29	13	22	133	128	159	103	162	122	161	155	28	75	21	0	50	99	91	59	113	130	135	120	384	377	503	386	22	15	25	30	12	12	16	0	20	41	31	18
D_0__Bacteria;D_1__Proteobacteria;D_2__Deltaproteobacteria;D_3__Bdellovibrionales;D_4__Bacteriovoracaceae;D_5__Peredibacter	7790	17312	12290	14642	9931	8341	6931	4254	3503	4024	2590	1876	1159	1288	1638	140	239	76	32	926	1745	2784	1161	262	293	388	336	61	114	142	125	2782	1718	2249	1616	377	403	313	184	77	156	115	71
D_0__Bacteria;D_1__Proteobacteria;D_2__Deltaproteobacteria;D_3__Bdellovibrionales;D_4__Bdellovibrionaceae;D_5__Bdellovibrio	134	205	113	232	209	100	123	116	94	113	72	108	77	116	118	0	0	0	0	0	20	42	15	0	0	0	0	0	0	0	0	21	25	37	38	5	0	0	0	0	0	0	0
D_0__Bacteria;D_1__Proteobacteria;D_2__Deltaproteobacteria;D_3__Bdellovibrionales;D_4__Bdellovibrionaceae;D_5__OM27 clade	307	551	264	603	561	201	252	29	35	37	34	38	9	17	17	0	57	12	16	25	37	54	30	0	0	4	0	0	0	8	0	59	80	74	61	6	3	0	0	0	5	0	0
D_0__Bacteria;D_1__Proteobacteria;D_2__Deltaproteobacteria;D_3__Bradymonadales;D_4__uncultured bacterium;D_5__uncultured bacterium	55	69	42	59	45	13	43	71	60	71	41	118	41	94	106	277	465	113	64	0	19	20	12	0	3	9	9	37	68	93	50	26	34	40	28	6	3	23	18	8	8	0	0
D_0__Bacteria;D_1__Proteobacteria;D_2__Deltaproteobacteria;D_3__Myxococcales;D_4__Blfdi19;D_5__metagenome	187	209	78	256	175	81	133	10	13	13	12	0	0	0	0	0	0	0	0	0	6	15	7	0	0	0	0	0	0	2	0	20	9	21	20	0	0	0	0	0	0	0	0
D_0__Bacteria;D_1__Proteobacteria;D_2__Deltaproteobacteria;D_3__Myxococcales;D_4__Blfdi19;D_5__uncultured prokaryote	11	6	0	22	14	10	13	7	6	9	0	0	0	11	23	22	64	13	13	6	0	0	0	0	0	0	0	0	8	0	0	0	10	0	0	0	0	0	0	0	0	0	0
D_0__Bacteria;D_1__Proteobacteria;D_2__Deltaproteobacteria;D_3__Myxococcales;D_4__Polyangiaceae;D_5__Pajaroellobacter	6	16	0	11	12	8	8	0	0	5	0	0	0	0	0	0	0	0	0	0	0	0	0	0	0	0	0	0	0	0	0	0	0	0	0	0	0	0	0	0	0	0	0
D_0__Bacteria;D_1__Proteobacteria;D_2__Deltaproteobacteria;D_3__Myxococcales;D_4__Sandaracinaceae;D_5__Sandaracinus	56	44	23	75	42	21	26	37	22	39	38	85	55	55	78	44	103	13	9	12	33	35	37	0	8	14	12	7	10	25	20	82	62	85	66	0	13	24	0	11	19	0	0
D_0__Bacteria;D_1__Proteobacteria;D_2__Deltaproteobacteria;D_3__Myxococcales;D_4__Sandaracinaceae;D_5__uncultured	0	0	0	6	3	0	0	0	0	0	0	0	0	0	6	0	0	0	0	3	0	0	0	0	0	0	0	0	0	0	0	0	0	11	0	0	0	0	0	0	0	0	0
D_0__Bacteria;D_1__Proteobacteria;D_2__Deltaproteobacteria;D_3__Oligoflexales;D_4__0319-6G20;D_5__uncultured Bacteriovorax sp.	306	1019	462	529	377	330	224	222	221	248	198	345	206	323	297	27	61	0	18	21	22	79	40	0	10	6	0	0	0	0	0	57	40	52	13	0	10	9	0	0	0	2	0
D_0__Bacteria;D_1__Proteobacteria;D_2__Deltaproteobacteria;D_3__Oligoflexales;D_4__0319-6G20;D_5__uncultured bacterium	0	0	0	0	0	0	0	0	0	7	6	26	10	10	9	26	41	13	0	0	0	0	0	0	0	0	0	0	0	0	0	0	0	5	0	0	0	0	0	0	0	0	0
D_0__Bacteria;D_1__Proteobacteria;D_2__Deltaproteobacteria;D_3__Oligoflexales;D_4__0319-6G20;D_5__uncultured proteobacterium	13	34	25	24	23	12	15	0	0	0	6	0	0	0	0	0	0	0	0	0	5	3	0	0	0	0	0	0	0	0	0	0	0	0	0	0	0	0	0	0	0	0	0
D_0__Bacteria;D_1__Proteobacteria;D_2__Deltaproteobacteria;D_3__Oligoflexales;D_4__0319-6G20;__	123	286	134	168	87	91	79	92	99	90	21	147	103	142	136	10	23	0	6	0	32	17	7	0	0	0	15	0	0	0	0	7	0	11	0	0	0	0	5	0	2	0	0
D_0__Bacteria;D_1__Proteobacteria;D_2__Deltaproteobacteria;D_3__Oligoflexales;D_4__053A03-B-DI-P58;D_5__uncultured bacterium	0	0	0	0	3	0	0	12	4	0	0	9	0	10	8	0	5	0	0	0	0	0	0	0	0	0	0	0	0	0	0	0	0	0	0	0	0	0	0	0	0	0	0
D_0__Bacteria;D_1__Proteobacteria;D_2__Deltaproteobacteria;D_3__Oligoflexales;D_4__Oligoflexaceae;D_5__uncultured	0	0	0	0	4	7	0	0	0	0	0	0	2	0	5	8	15	0	0	0	0	2	0	0	0	0	0	0	0	0	0	0	0	0	0	0	0	0	0	0	2	0	0
D_0__Bacteria;D_1__Proteobacteria;D_2__Deltaproteobacteria;D_3__PB19;D_4__uncultured bacterium;D_5__uncultured bacterium	87	75	0	108	60	35	23	57	21	28	28	12	0	0	0	0	0	0	0	0	0	0	0	0	0	0	0	0	0	0	0	0	0	0	0	0	0	0	0	0	0	0	0
D_0__Bacteria;D_1__Proteobacteria;D_2__Deltaproteobacteria;D_3__SAR324 clade(Marine group B);D_4__uncultured bacterium;D_5__uncultured bacterium	9	0	0	8	8	0	0	0	0	0	0	0	18	9	11	0	0	0	0	0	0	0	0	0	0	0	0	0	0	0	0	0	0	0	0	0	0	0	0	0	0	0	0
D_0__Bacteria;D_1__Proteobacteria;D_2__Gammaproteobacteria;D_3__211ds20;D_4__metagenome;D_5__metagenome	17	27	24	28	18	29	15	0	0	0	0	0	0	0	0	0	0	0	0	0	0	0	0	0	0	0	0	0	0	0	0	0	0	7	0	0	0	0	0	0	0	0	0
D_0__Bacteria;D_1__Proteobacteria;D_2__Gammaproteobacteria;D_3__Aeromonadales;D_4__Aeromonadaceae;D_5__Aeromonas	15	0	0	22	13	11	14	18	10	34	0	0	24	0	11	0	10	0	5	22	33	40	0	16	14	8	21	69	105	170	0	0	9	12	19	22	13	8	35	14	147	60	0
D_0__Bacteria;D_1__Proteobacteria;D_2__Gammaproteobacteria;D_3__Alteromonadales;D_4__Alteromonadaceae;D_5__Rheinheimera	1123	1663	1409	1654	1213	1449	1154	1355	1217	1958	578	1571	1003	1286	1069	1412	4800	547	528	73055	111312	96498	65980	43619	30592	50790	29566	22157	25644	34149	23039	21604	19702	16893	6901	53790	53039	50450	48941	27742	32318	37493	29346
D_0__Bacteria;D_1__Proteobacteria;D_2__Gammaproteobacteria;D_3__Betaproteobacteriales;D_4__Burkholderiaceae;D_5__Aquabacterium	0	0	0	0	0	0	0	0	0	0	0	24	0	0	0	23	16	0	20	0	0	0	0	0	0	0	0	11	20	22	21	0	0	0	0	0	0	0	0	12	27	17	13
D_0__Bacteria;D_1__Proteobacteria;D_2__Gammaproteobacteria;D_3__Betaproteobacteriales;D_4__Burkholderiaceae;D_5__Comamonas	0	0	0	0	0	0	0	0	0	0	0	0	0	0	0	0	0	0	0	0	0	0	0	18	19	17	0	0	0	36	0	0	0	0	0	88	87	46	119	0	45	0	0
D_0__Bacteria;D_1__Proteobacteria;D_2__Gammaproteobacteria;D_3__Betaproteobacteriales;D_4__Burkholderiaceae;D_5__Curvibacter	71	103	66	136	91	72	58	55	46	56	27	0	25	27	27	0	0	0	0	0	0	16	0	0	0	0	0	0	0	0	0	28	0	0	24	0	0	0	0	0	0	0	0
D_0__Bacteria;D_1__Proteobacteria;D_2__Gammaproteobacteria;D_3__Betaproteobacteriales;D_4__Burkholderiaceae;D_5__Hydrogenophaga	160	212	156	187	176	107	145	110	113	148	138	102	82	72	160	120	231	0	0	43	49	48	32	8	10	39	0	60	250	387	81	17	57	20	14	25	9	32	21	350	238	393	303
D_0__Bacteria;D_1__Proteobacteria;D_2__Gammaproteobacteria;D_3__Betaproteobacteriales;D_4__Burkholderiaceae;D_5__Inhella	0	26	0	42	23	0	15	23	0	24	0	0	21	27	23	22	41	0	0	14	30	0	0	15	0	0	0	0	36	53	27	18	0	27	0	20	17	0	0	51	36	0	0
D_0__Bacteria;D_1__Proteobacteria;D_2__Gammaproteobacteria;D_3__Betaproteobacteriales;D_4__Burkholderiaceae;D_5__Lautropia	0	0	0	11	0	0	9	0	0	0	0	0	12	0	0	4	0	0	0	0	0	0	0	0	0	0	0	0	0	0	0	0	0	9	9	0	0	0	0	5	0	0	0
D_0__Bacteria;D_1__Proteobacteria;D_2__Gammaproteobacteria;D_3__Betaproteobacteriales;D_4__Burkholderiaceae;D_5__Limnobacter	0	14	0	0	24	0	0	15	0	10	0	0	0	0	0	0	0	0	0	0	0	0	0	0	0	0	0	0	0	0	0	0	0	7	8	0	0	0	0	0	0	0	0
D_0__Bacteria;D_1__Proteobacteria;D_2__Gammaproteobacteria;D_3__Betaproteobacteriales;D_4__Burkholderiaceae;D_5__Limnohabitans	60	92	51	90	73	55	51	40	27	34	23	29	24	25	32	18	26	0	0	0	11	20	8	0	0	0	0	0	0	0	0	20	0	20	25	0	0	0	0	0	0	0	0
D_0__Bacteria;D_1__Proteobacteria;D_2__Gammaproteobacteria;D_3__Betaproteobacteriales;D_4__Burkholderiaceae;D_5__MWH-UniP1 aquatic group	52	100	79	127	87	64	66	46	51	67	42	22	14	14	30	31	54	0	7	25	24	30	17	0	3	0	0	8	13	12	10	21	25	21	17	0	0	12	0	9	6	37	27
D_0__Bacteria;D_1__Proteobacteria;D_2__Gammaproteobacteria;D_3__Betaproteobacteriales;D_4__Burkholderiaceae;D_5__Massilia	0	0	0	0	0	0	0	0	0	0	0	15	0	0	84	0	0	13	0	0	0	0	0	0	0	0	0	0	27	0	0	0	0	0	0	0	9	0	0	0	26	0	0
D_0__Bacteria;D_1__Proteobacteria;D_2__Gammaproteobacteria;D_3__Betaproteobacteriales;D_4__Burkholderiaceae;D_5__Polaromonas	89	130	63	134	154	68	59	75	36	51	52	58	41	39	52	30	79	20	16	44	52	59	30	14	12	12	13	0	0	0	0	85	49	86	81	18	20	21	21	0	9	0	0
D_0__Bacteria;D_1__Proteobacteria;D_2__Gammaproteobacteria;D_3__Betaproteobacteriales;D_4__Burkholderiaceae;D_5__Polynucleobacter	1066	1362	930	1680	1118	988	789	408	332	429	287	370	304	300	486	288	488	104	64	209	167	306	162	59	61	95	67	116	156	154	142	441	299	433	352	55	112	91	52	110	109	136	69
D_0__Bacteria;D_1__Proteobacteria;D_2__Gammaproteobacteria;D_3__Betaproteobacteriales;D_4__Burkholderiaceae;D_5__Rubrivivax	124	271	120	309	214	72	121	231	137	208	250	236	248	280	413	219	440	123	64	141	137	178	161	49	47	66	51	43	47	79	49	397	251	262	265	84	78	61	65	59	48	0	0
D_0__Bacteria;D_1__Proteobacteria;D_2__Gammaproteobacteria;D_3__Betaproteobacteriales;D_4__Burkholderiaceae;D_5__Undibacterium	0	0	0	0	0	0	0	0	0	0	0	17	0	0	0	23	0	0	0	0	0	0	0	0	0	0	0	0	0	16	0	0	0	0	0	0	0	0	0	10	0	0	0
D_0__Bacteria;D_1__Proteobacteria;D_2__Gammaproteobacteria;D_3__Betaproteobacteriales;D_4__Burkholderiaceae;__	4358	6482	4104	8383	5633	4072	4152	3387	2656	3304	2426	2672	2155	2132	3426	2574	5180	1054	740	962	1129	1413	797	390	484	629	510	1466	2704	3268	1765	1653	1063	1466	1345	603	608	575	368	2011	1929	1775	1735
D_0__Bacteria;D_1__Proteobacteria;D_2__Gammaproteobacteria;D_3__Betaproteobacteriales;D_4__Chromobacteriaceae;D_5__Vogesella	0	0	8	0	13	11	0	44	89	0	32	186	41	349	603	19	0	0	0	30	15	27	6	53	24	29	52	25	0	0	17	0	47	13	25	401	320	169	499	11	39	15	0
D_0__Bacteria;D_1__Proteobacteria;D_2__Gammaproteobacteria;D_3__Betaproteobacteriales;D_4__Chromobacteriaceae;__	0	0	0	0	0	0	0	0	0	0	0	0	0	0	0	0	0	0	0	0	0	0	0	0	0	0	5	6	0	0	0	0	0	0	0	0	6	0	21	0	72	14	0
D_0__Bacteria;D_1__Proteobacteria;D_2__Gammaproteobacteria;D_3__Betaproteobacteriales;D_4__Methylophilaceae;D_5__Candidatus Methylopumilus	1106	2068	1868	1922	1493	1363	1148	447	386	415	310	254	173	162	234	60	107	45	34	137	174	286	123	38	56	52	67	25	30	29	30	316	261	306	249	41	63	34	42	21	19	26	0
D_0__Bacteria;D_1__Proteobacteria;D_2__Gammaproteobacteria;D_3__Betaproteobacteriales;D_4__Methylophilaceae;D_5__Methylotenera	1262	2090	1485	2077	1602	1278	1249	912	966	882	569	568	526	420	612	230	429	137	72	262	343	390	199	65	32	70	36	10	91	81	79	354	234	285	245	67	71	102	74	47	54	0	0
D_0__Bacteria;D_1__Proteobacteria;D_2__Gammaproteobacteria;D_3__Betaproteobacteriales;D_4__Methylophilaceae;__	385	569	483	668	525	437	416	372	476	436	245	328	323	220	350	162	280	90	59	103	134	156	100	40	36	17	64	71	79	115	61	214	143	216	168	49	50	59	38	49	73	36	25
D_0__Bacteria;D_1__Proteobacteria;D_2__Gammaproteobacteria;D_3__Betaproteobacteriales;D_4__Neisseriaceae;D_5__uncultured	10	14	6	16	12	15	7	5	4	5	9	7	3	7	0	189	322	84	68	11	0	0	0	0	2	0	2	150	238	220	336	0	0	2	0	0	0	0	0	39	42	54	20
D_0__Bacteria;D_1__Proteobacteria;D_2__Gammaproteobacteria;D_3__Betaproteobacteriales;D_4__Nitrosomonadaceae;D_5__Ellin6067	183	246	179	298	235	164	132	166	120	171	111	120	67	92	102	0	14	8	0	310	392	373	267	71	99	134	82	29	29	50	34	561	442	684	740	105	96	54	46	26	28	0	17
D_0__Bacteria;D_1__Proteobacteria;D_2__Gammaproteobacteria;D_3__Betaproteobacteriales;D_4__Rhodocyclaceae;D_5__Dechloromonas	36	71	47	64	32	19	22	24	12	11	9	61	61	52	20	33	56	0	13	6	8	0	0	0	6	3	0	43	40	63	46	0	0	6	0	15	12	0	0	17	25	22	15
D_0__Bacteria;D_1__Proteobacteria;D_2__Gammaproteobacteria;D_3__Betaproteobacteriales;D_4__Rhodocyclaceae;D_5__Sulfuritalea	16	19	12	21	0	0	10	0	0	0	0	0	0	0	0	0	0	0	0	0	0	0	0	0	0	0	0	0	0	0	0	0	0	0	0	0	0	0	0	0	0	0	0
D_0__Bacteria;D_1__Proteobacteria;D_2__Gammaproteobacteria;D_3__Betaproteobacteriales;D_4__Rhodocyclaceae;__	0	18	8	30	15	0	17	0	0	0	0	0	0	0	0	0	0	0	0	0	0	0	0	0	0	0	0	0	0	0	0	0	0	0	0	0	0	0	0	0	0	0	0
D_0__Bacteria;D_1__Proteobacteria;D_2__Gammaproteobacteria;D_3__Betaproteobacteriales;D_4__T34;D_5__metagenome	0	0	0	0	3	3	10	13	15	9	0	22	9	17	12	7	18	0	4	0	0	5	3	0	0	0	0	0	0	0	0	0	0	0	5	0	0	0	0	0	0	0	0
D_0__Bacteria;D_1__Proteobacteria;D_2__Gammaproteobacteria;D_3__Betaproteobacteriales;D_4__T34;D_5__uncultured beta proteobacterium	89	293	170	142	80	104	67	0	21	22	39	41	16	0	13	16	25	18	0	0	8	41	16	6	0	0	0	0	41	50	54	10	0	13	0	0	0	0	0	11	21	0	0
D_0__Bacteria;D_1__Proteobacteria;D_2__Gammaproteobacteria;D_3__Betaproteobacteriales;D_4__TRA3-20;__	0	18	11	29	19	23	0	10	0	13	14	20	15	13	14	7	19	0	0	7	15	13	17	7	0	0	0	6	5	9	0	22	19	33	22	4	6	6	11	0	12	0	0
D_0__Bacteria;D_1__Proteobacteria;D_2__Gammaproteobacteria;D_3__Cellvibrionales;D_4__Cellvibrionaceae;D_5__Cellvibrio	101	187	131	214	186	148	95	22	12	24	0	32	0	0	18	18	34	10	15	18	33	27	22	0	0	0	0	39	42	49	40	0	0	0	0	0	0	28	28	19	64	374	293
D_0__Bacteria;D_1__Proteobacteria;D_2__Gammaproteobacteria;D_3__Cellvibrionales;D_4__Spongiibacteraceae;D_5__BD1-7 clade	48	32	50	79	52	32	44	16	16	16	0	10	0	13	0	13	21	8	0	8	10	11	6	0	0	0	0	5	4	5	0	10	0	15	10	0	0	0	0	0	5	0	0
D_0__Bacteria;D_1__Proteobacteria;D_2__Gammaproteobacteria;D_3__Coxiellales;D_4__Coxiellaceae;D_5__Coxiella	0	0	0	0	3	4	0	5	8	8	4	0	0	8	15	75	145	67	46	0	0	0	0	0	2	7	5	426	523	458	390	0	0	0	3	0	0	0	0	6	2	0	0
D_0__Bacteria;D_1__Proteobacteria;D_2__Gammaproteobacteria;D_3__Gammaproteobacteria Incertae Sedis;D_4__Unknown Family;D_5__Acidibacter	202	318	241	456	306	226	203	166	185	214	130	171	78	93	259	109	227	49	0	116	137	122	124	0	34	95	47	110	87	81	85	317	184	255	251	103	93	52	46	157	214	245	114
D_0__Bacteria;D_1__Proteobacteria;D_2__Gammaproteobacteria;D_3__KI89A clade;__;__	8	12	11	28	17	18	0	0	0	4	0	0	3	0	3	0	0	0	0	0	0	0	0	0	0	0	0	0	0	0	0	0	0	5	0	0	0	0	0	0	0	0	0
D_0__Bacteria;D_1__Proteobacteria;D_2__Gammaproteobacteria;D_3__Methylococcales;D_4__Methylococcaceae;D_5__Methyloparacoccus	35	45	28	42	28	15	19	9	12	12	12	6	0	5	15	7	13	7	0	0	0	5	7	0	0	0	0	6	11	8	0	0	0	0	4	6	0	0	0	0	0	0	0
D_0__Bacteria;D_1__Proteobacteria;D_2__Gammaproteobacteria;D_3__Methylococcales;D_4__Methylomonaceae;D_5__Methylobacter	0	25	21	17	24	13	9	0	0	0	0	0	0	0	0	0	0	0	0	0	0	0	0	0	0	0	0	0	0	0	0	0	0	0	0	0	0	0	0	0	0	0	0
D_0__Bacteria;D_1__Proteobacteria;D_2__Gammaproteobacteria;D_3__Methylococcales;D_4__Methylomonaceae;D_5__Methylomonas	0	0	0	18	0	0	0	0	4	0	0	0	0	0	0	0	11	0	0	0	12	0	0	0	0	0	0	0	6	0	0	0	0	0	0	0	0	0	0	3	0	33	33
D_0__Bacteria;D_1__Proteobacteria;D_2__Gammaproteobacteria;D_3__Methylococcales;D_4__Methylomonaceae;D_5__uncultured	264	684	298	434	456	226	229	81	82	80	58	17	10	16	10	14	28	0	0	46	56	64	37	9	0	0	7	21	32	24	0	15	10	10	12	0	10	25	27	23	19	0	0
D_0__Bacteria;D_1__Proteobacteria;D_2__Gammaproteobacteria;D_3__Oceanospirillales;D_4__Pseudohongiellaceae;D_5__BIyi10	11	27	17	44	24	17	8	8	11	14	14	10	0	8	9	0	0	0	0	0	0	0	0	0	0	0	0	0	0	0	0	0	0	0	0	0	0	0	0	0	0	0	0
D_0__Bacteria;D_1__Proteobacteria;D_2__Gammaproteobacteria;D_3__Oceanospirillales;D_4__Pseudohongiellaceae;D_5__Pseudohongiella	508	882	698	1344	1085	713	589	635	665	806	345	623	558	504	741	368	843	273	88	49	43	65	0	10	11	16	0	8	0	19	0	127	73	129	102	15	16	0	25	5	8	0	0
D_0__Bacteria;D_1__Proteobacteria;D_2__Gammaproteobacteria;D_3__Pseudomonadales;D_4__Pseudomonadaceae;D_5__Pseudomonas	63	84	64	101	52	36	62	239	131	267	85	660	391	420	756	357	793	128	105	1096	997	1144	652	912	864	978	737	1484	1534	3053	1236	232	154	333	218	4298	3163	3169	3990	3145	4486	3609	2488
D_0__Bacteria;D_1__Proteobacteria;D_2__Gammaproteobacteria;D_3__Xanthomonadales;D_4__Rhodanobacteraceae;D_5__Aquimonas	0	8	7	11	6	0	0	0	5	0	0	0	0	0	0	0	0	0	0	0	0	0	0	0	0	0	0	0	11	0	12	0	0	0	4	0	0	6	4	6	0	0	0
D_0__Bacteria;D_1__Proteobacteria;D_2__Gammaproteobacteria;D_3__Xanthomonadales;D_4__Xanthomonadaceae;D_5__Silanimonas	0	0	0	15	11	8	0	0	0	2	0	0	0	0	0	0	8	0	0	0	6	0	0	0	0	0	0	0	10	15	11	0	0	0	0	0	0	0	0	0	0	0	0
D_0__Bacteria;D_1__Proteobacteria;__;__;__;__	0	20	12	25	12	11	7	6	0	6	8	0	6	0	4	0	0	0	0	0	0	7	0	0	0	0	0	0	0	0	0	0	6	0	4	0	0	0	0	0	0	3	0
D_0__Bacteria;D_1__Spirochaetes;D_2__Leptospirae;D_3__Leptospirales;D_4__Leptospiraceae;D_5__Leptospira	35	127	61	93	60	25	32	111	56	79	33	65	30	48	0	44	59	28	0	6	41	35	11	0	0	0	0	0	0	0	0	0	34	11	18	0	0	0	0	0	0	0	0
D_0__Bacteria;D_1__Tenericutes;D_2__Mollicutes;D_3__Izimaplasmatales;D_4__Izimaplasmataceae;D_5__uncultured bacterium	75	375	196	125	97	123	105	24	32	23	19	0	0	0	0	26	25	0	8	33	45	68	26	0	0	8	5	9	17	57	12	26	23	4	8	0	0	14	20	11	11	61	45
D_0__Bacteria;D_1__Verrucomicrobia;D_2__Verrucomicrobiae;D_3__Chthoniobacterales;D_4__Chthoniobacteraceae;D_5__Chthoniobacter	15	12	0	23	0	0	0	18	16	18	0	0	0	0	23	13	60	0	0	0	0	0	8	0	0	0	0	0	0	0	0	0	0	0	0	0	0	0	0	0	0	0	0
D_0__Bacteria;D_1__Verrucomicrobia;D_2__Verrucomicrobiae;D_3__Chthoniobacterales;D_4__Terrimicrobiaceae;D_5__FukuN18 freshwater group	1281	1403	1232	3265	1895	897	737	357	242	177	160	275	248	296	321	522	1587	150	122	192	236	343	121	43	49	69	44	160	356	341	243	629	361	329	224	79	69	72	70	45	101	59	23
D_0__Bacteria;D_1__Verrucomicrobia;D_2__Verrucomicrobiae;D_3__Chthoniobacterales;D_4__Terrimicrobiaceae;D_5__Terrimicrobium	40	49	29	59	49	21	14	46	49	35	31	71	73	143	128	103	148	24	22	11	34	54	16	13	10	10	6	6	31	29	13	47	36	28	11	19	0	22	13	0	0	0	0
D_0__Bacteria;D_1__Verrucomicrobia;D_2__Verrucomicrobiae;D_3__Methylacidiphilales;D_4__Methylacidiphilaceae;D_5__uncultured	0	0	0	11	0	0	3	0	0	0	0	0	0	0	0	0	4	0	0	0	0	0	0	0	0	0	0	7	37	8	18	0	0	0	0	0	0	0	0	0	0	0	0
D_0__Bacteria;D_1__Verrucomicrobia;D_2__Verrucomicrobiae;D_3__Pedosphaerales;D_4__Pedosphaeraceae;D_5__bacterium SH3-11	2577	3742	3561	7253	3978	2548	2230	4703	3089	2564	2004	2201	2095	2717	2856	672	1342	221	162	255	975	1733	487	74	103	125	89	18	18	29	9	919	590	561	281	129	101	132	78	13	43	33	13
D_0__Bacteria;D_1__Verrucomicrobia;D_2__Verrucomicrobiae;D_3__Pedosphaerales;D_4__Pedosphaeraceae;__	96	122	139	343	143	105	59	108	54	73	31	75	0	24	25	58	104	13	8	29	104	93	56	10	6	15	8	12	29	46	0	56	28	42	26	5	0	15	11	5	11	0	9
D_0__Bacteria;D_1__Verrucomicrobia;D_2__Verrucomicrobiae;D_3__Verrucomicrobiales;D_4__Rubritaleaceae;D_5__Luteolibacter	0	0	0	6	0	3	0	0	0	0	0	11	0	0	0	0	0	0	0	0	0	0	0	0	0	0	0	0	0	0	0	130	0	0	0	0	0	0	0	0	0	0	0
D_0__Bacteria;D_1__Verrucomicrobia;D_2__Verrucomicrobiae;D_3__Verrucomicrobiales;D_4__Verrucomicrobiaceae;D_5__Prosthecobacter	76	70	82	173	84	70	37	40	13	25	19	17	17	0	0	13	11	5	0	5	28	30	10	0	0	0	0	0	0	10	0	0	12	8	13	5	0	0	0	0	0	0	0
D_0__Bacteria;D_1__Verrucomicrobia;D_2__Verrucomicrobiae;D_3__Verrucomicrobiales;D_4__Verrucomicrobiaceae;D_5__uncultured	6	14	10	20	7	14	0	0	0	0	0	0	8	0	0	0	0	0	0	0	0	0	0	0	0	0	0	0	0	0	0	0	0	0	0	0	0	0	0	0	0	0	0

## Sheet: August Treatment Lake 0m
August Treatment 0m	Lake 0 m t = -24h	Lake 0 m t = -24h	Lake 0 m t = -24h	Lake 0 m t = -24h	Lake 0 m t = -24h	Lake 0 m t = -24h	Lake 0 m t = -24h	Lake 0 m t = 5h	Lake 0 m t = 5h	Lake 0 m t = 5h	Lake 0 m t = 5h	Lake 0 m t = 24h	Lake 0 m t = 24h	Lake 0 m t = 24h	Lake 0 m t = 24h	Lake 0 m t = 48h	Lake 0 m t = 48h	Lake 0 m t = 48h	Lake 0 m t = 48h	Lake 0 m t = 96h	Lake 0 m t = 96h	Lake 0 m t = 96h	Lake 0 m t = 96h
Taxonomy	170	171	172	173	174	175	176	193	194	195	196	209	210	211	212	249	250	251	252	289	290	291	292
D_0__Bacteria;D_1__Acidobacteria;D_2__Blastocatellia (Subgroup 4);D_3__11-24;D_4__uncultured bacterium;D_5__uncultured bacterium	417	158	136	227	170	129	170	374	403	456	774	0	10	7	9	48	80	36	89	123	135	98	93
D_0__Bacteria;D_1__Actinobacteria;D_2__Acidimicrobiia;D_3__Microtrichales;D_4__Ilumatobacteraceae;D_5__CL500-29 marine group	990	1266	688	900	896	1305	554	903	556	576	913	17	23	0	15	8	2	19	5	73	72	59	80
D_0__Bacteria;D_1__Actinobacteria;D_2__Actinobacteria;D_3__Corynebacteriales;D_4__Mycobacteriaceae;D_5__Mycobacterium	0	0	0	0	0	6	0	0	12	0	8	0	0	0	0	0	0	5	0	10	17	11	11
D_0__Bacteria;D_1__Actinobacteria;D_2__Actinobacteria;D_3__Frankiales;D_4__Sporichthyaceae;D_5__Candidatus Planktophila	1196	1701	932	1412	1245	1515	822	1735	1716	1737	1528	117	143	98	164	389	307	411	482	528	636	352	571
D_0__Bacteria;D_1__Actinobacteria;D_2__Actinobacteria;D_3__Frankiales;D_4__Sporichthyaceae;D_5__hgcI clade	7250	10245	5283	9134	7471	8446	4999	10295	10902	9982	9697	1720	1330	1014	1541	6444	7045	8254	11159	4966	5994	4426	4756
D_0__Bacteria;D_1__Actinobacteria;D_2__Actinobacteria;D_3__Frankiales;D_4__Sporichthyaceae;__	4994	6875	3763	5601	5012	6521	3301	7225	6423	6917	5869	533	539	344	610	684	711	871	996	1102	1376	889	1286
D_0__Bacteria;D_1__Actinobacteria;D_2__Actinobacteria;D_3__Micrococcales;D_4__Microbacteriaceae;D_5__Candidatus Aquiluna	14	28	14	32	32	35	14	81	88	93	99	0	0	0	0	48	36	48	40	94	123	81	132
D_0__Bacteria;D_1__Actinobacteria;D_2__Actinobacteria;D_3__Micrococcales;D_4__Microbacteriaceae;D_5__Candidatus Limnoluna	1444	1556	845	954	872	1622	784	2436	2191	2239	2450	131	108	75	146	730	803	985	934	815	734	634	789
D_0__Bacteria;D_1__Actinobacteria;D_2__Actinobacteria;D_3__Micrococcales;D_4__Microbacteriaceae;D_5__Rhodoluna	209	218	130	139	140	262	123	389	319	398	374	0	0	0	0	17	11	32	21	30	47	27	30
D_0__Bacteria;D_1__Actinobacteria;D_2__Actinobacteria;D_3__Micrococcales;D_4__Microbacteriaceae;__	0	0	0	0	0	0	0	0	13	0	0	0	0	0	0	0	0	0	6	0	27	10	0
D_0__Bacteria;D_1__Armatimonadetes;D_2__Fimbriimonadia;D_3__Fimbriimonadales;D_4__Fimbriimonadaceae;D_5__metagenome	0	3	0	4	0	11	0	11	6	9	14	0	0	0	0	0	0	0	0	0	0	0	0
D_0__Bacteria;D_1__Bacteroidetes;D_2__Bacteroidia;D_3__Bacteroidales;D_4__Paludibacteraceae;D_5__Paludibacter	26	42	16	37	18	42	36	18	24	14	49	55	59	31	61	135	119	132	188	481	522	317	388
D_0__Bacteria;D_1__Bacteroidetes;D_2__Bacteroidia;D_3__Bacteroidales;D_4__Prolixibacteraceae;D_5__uncultured	14	21	9	14	17	10	15	23	10	12	12	22	18	11	17	0	12	12	14	45	38	30	27
D_0__Bacteria;D_1__Bacteroidetes;D_2__Bacteroidia;D_3__Bacteroidales;D_4__Rikenellaceae;D_5__Acetobacteroides	0	0	0	0	0	0	0	0	0	0	0	0	0	0	0	0	0	0	0	37	28	22	21
D_0__Bacteria;D_1__Bacteroidetes;D_2__Bacteroidia;D_3__Bacteroidales;D_4__Rikenellaceae;D_5__SP3-e08	0	0	0	0	0	0	0	0	0	0	0	0	0	0	0	6	0	0	0	23	15	13	19
D_0__Bacteria;D_1__Bacteroidetes;D_2__Bacteroidia;D_3__Bacteroidales;D_4__Rikenellaceae;D_5__uncultured	17	27	0	19	19	19	0	22	22	17	18	44	51	21	42	85	75	79	130	451	388	319	366
D_0__Bacteria;D_1__Bacteroidetes;D_2__Bacteroidia;D_3__Bacteroidales;__;__	0	0	0	0	0	0	0	0	0	0	0	0	0	0	0	5	0	0	0	9	16	0	8
D_0__Bacteria;D_1__Bacteroidetes;D_2__Bacteroidia;D_3__Bacteroidetes VC2.1 Bac22;__;__	0	0	2	0	0	0	0	0	0	0	0	0	0	0	0	0	0	0	0	5	7	6	5
D_0__Bacteria;D_1__Bacteroidetes;D_2__Bacteroidia;D_3__Chitinophagales;D_4__Chitinophagaceae;D_5__Dinghuibacter	0	0	0	0	0	0	0	0	0	0	0	0	0	0	0	87	77	86	131	313	210	252	422
D_0__Bacteria;D_1__Bacteroidetes;D_2__Bacteroidia;D_3__Chitinophagales;D_4__Chitinophagaceae;D_5__Lacibacter	35	0	0	44	36	44	0	15	0	15	0	0	0	0	0	0	0	0	9	0	0	0	6
D_0__Bacteria;D_1__Bacteroidetes;D_2__Bacteroidia;D_3__Chitinophagales;D_4__Chitinophagaceae;D_5__Sediminibacterium	2219	2948	1228	2527	2794	2359	1427	1728	1974	1688	2682	48	33	16	47	439	355	413	407	256	168	193	240
D_0__Bacteria;D_1__Bacteroidetes;D_2__Bacteroidia;D_3__Chitinophagales;D_4__Chitinophagaceae;D_5__Terrimonas	13	0	0	0	0	0	0	24	25	24	31	0	0	0	0	8	8	8	0	0	0	0	10
D_0__Bacteria;D_1__Bacteroidetes;D_2__Bacteroidia;D_3__Chitinophagales;D_4__Chitinophagaceae;D_5__uncultured	64	69	27	73	102	92	49	7	23	0	16	0	0	0	0	57	36	57	50	26	24	19	35
D_0__Bacteria;D_1__Bacteroidetes;D_2__Bacteroidia;D_3__Chitinophagales;D_4__Chitinophagaceae;__	1159	1578	648	1378	1343	1505	903	875	1033	986	1510	14	0	0	0	62	41	73	68	263	132	167	267
D_0__Bacteria;D_1__Bacteroidetes;D_2__Bacteroidia;D_3__Chitinophagales;D_4__Saprospiraceae;D_5__Candidatus Aquirestis	114	100	62	77	77	111	60	40	45	39	49	0	6	0	0	388	376	374	505	632	609	571	798
D_0__Bacteria;D_1__Bacteroidetes;D_2__Bacteroidia;D_3__Chitinophagales;D_4__Saprospiraceae;D_5__Haliscomenobacter	91	80	29	43	48	45	41	53	95	60	82	11	6	0	4	172	124	101	132	85	58	57	75
D_0__Bacteria;D_1__Bacteroidetes;D_2__Bacteroidia;D_3__Chitinophagales;D_4__Saprospiraceae;D_5__Lewinella	76	81	36	61	73	54	45	41	41	38	56	21	29	15	20	763	696	484	871	1439	813	1186	1270
D_0__Bacteria;D_1__Bacteroidetes;D_2__Bacteroidia;D_3__Chitinophagales;D_4__Saprospiraceae;D_5__uncultured	69	49	40	66	37	52	40	10	11	11	8	0	4	0	6	699	551	665	806	335	316	217	362
D_0__Bacteria;D_1__Bacteroidetes;D_2__Bacteroidia;D_3__Chitinophagales;D_4__uncultured;D_5__uncultured Cytophagales bacterium	1191	1383	604	1225	1376	1439	996	372	451	485	481	156	117	95	146	26	0	25	31	46	27	43	33
D_0__Bacteria;D_1__Bacteroidetes;D_2__Bacteroidia;D_3__Chitinophagales;__;__	28	22	15	27	22	22	22	5	12	15	14	0	0	0	0	16	8	8	13	17	21	13	22
D_0__Bacteria;D_1__Bacteroidetes;D_2__Bacteroidia;D_3__Cytophagales;D_4__Cyclobacteriaceae;D_5__Algoriphagus	0	0	0	0	0	0	0	0	0	0	0	0	0	0	0	5	0	13	0	8	14	12	10
D_0__Bacteria;D_1__Bacteroidetes;D_2__Bacteroidia;D_3__Cytophagales;D_4__Microscillaceae;D_5__uncultured	203	158	59	137	124	124	98	1077	1305	1210	1539	46	37	46	55	387	397	444	499	60	49	50	36
D_0__Bacteria;D_1__Bacteroidetes;D_2__Bacteroidia;D_3__Cytophagales;D_4__Spirosomaceae;D_5__Fluviimonas	0	0	0	0	0	0	0	0	0	0	0	0	0	0	0	88	73	45	107	34	25	27	34
D_0__Bacteria;D_1__Bacteroidetes;D_2__Bacteroidia;D_3__Cytophagales;D_4__Spirosomaceae;D_5__Runella	0	0	0	0	0	0	0	0	0	0	0	0	0	0	0	0	5	0	4	26	12	15	28
D_0__Bacteria;D_1__Bacteroidetes;D_2__Bacteroidia;D_3__Cytophagales;__;__	0	0	0	0	0	0	0	0	0	0	0	0	0	0	0	0	0	2	0	14	17	8	12
D_0__Bacteria;D_1__Bacteroidetes;D_2__Bacteroidia;D_3__Flavobacteriales;D_4__Cryomorphaceae;D_5__uncultured	552	819	501	790	354	300	291	396	355	365	332	0	0	0	0	0	0	0	0	9	19	0	0
D_0__Bacteria;D_1__Bacteroidetes;D_2__Bacteroidia;D_3__Flavobacteriales;D_4__Flavobacteriaceae;D_5__Flavobacterium	12586	14701	7634	14136	10299	14451	7267	5910	5432	5481	5204	24769	20134	13752	21647	20226	20831	21364	26762	10162	8823	7637	10250
D_0__Bacteria;D_1__Bacteroidetes;D_2__Bacteroidia;D_3__Flavobacteriales;D_4__NS9 marine group;D_5__uncultured Bacteroidetes bacterium	1036	1311	614	1389	1033	927	827	59	64	75	77	0	0	0	0	77	75	51	97	25	26	21	33
D_0__Bacteria;D_1__Bacteroidetes;D_2__Bacteroidia;D_3__Flavobacteriales;D_4__NS9 marine group;__	22	25	7	22	10	13	18	9	18	21	10	0	0	0	0	0	0	0	0	0	0	0	0
D_0__Bacteria;D_1__Bacteroidetes;D_2__Bacteroidia;D_3__Flavobacteriales;D_4__Weeksellaceae;D_5__Chryseobacterium	0	0	0	0	0	7	0	0	0	0	0	12	19	14	0	103	80	100	107	20	17	10	19
D_0__Bacteria;D_1__Bacteroidetes;D_2__Bacteroidia;D_3__Flavobacteriales;D_4__Weeksellaceae;D_5__Cloacibacterium	0	0	0	0	0	0	0	0	0	0	0	133	130	72	105	796	917	895	890	25	31	21	35
D_0__Bacteria;D_1__Bacteroidetes;D_2__Bacteroidia;D_3__Sphingobacteriales;D_4__KD1-131;D_5__uncultured bacterium	0	5	0	8	9	9	0	0	0	0	8	0	10	0	0	16	10	18	16	50	45	33	39
D_0__Bacteria;D_1__Bacteroidetes;D_2__Bacteroidia;D_3__Sphingobacteriales;D_4__Lentimicrobiaceae;D_5__Bacteroidetes bacterium GWE2_42_24	0	0	0	0	1	0	0	0	0	0	0	0	0	0	0	0	4	0	0	9	22	16	0
D_0__Bacteria;D_1__Bacteroidetes;D_2__Bacteroidia;D_3__Sphingobacteriales;D_4__Lentimicrobiaceae;D_5__Lentimicrobium	0	16	6	11	8	9	14	6	10	12	15	0	10	5	12	17	16	17	18	30	27	26	23
D_0__Bacteria;D_1__Bacteroidetes;D_2__Bacteroidia;D_3__Sphingobacteriales;D_4__Lentimicrobiaceae;D_5__wastewater metagenome	0	20	0	0	17	21	13	10	11	28	18	27	20	8	13	20	19	18	0	34	31	26	28
D_0__Bacteria;D_1__Bacteroidetes;D_2__Bacteroidia;D_3__Sphingobacteriales;D_4__Lentimicrobiaceae;__	0	8	0	0	0	0	0	0	0	0	0	10	7	0	0	9	5	14	11	29	0	21	27
D_0__Bacteria;D_1__Bacteroidetes;D_2__Bacteroidia;D_3__Sphingobacteriales;D_4__NS11-12 marine group;D_5__Bacteroidetes bacterium OLB11	364	456	193	436	255	219	202	42	74	62	58	4	0	0	3	165	154	160	232	488	523	374	409
D_0__Bacteria;D_1__Bacteroidetes;D_2__Bacteroidia;D_3__Sphingobacteriales;D_4__NS11-12 marine group;D_5__metagenome	444	597	444	647	342	280	272	120	114	121	97	0	0	0	0	27	18	26	48	117	150	78	115
D_0__Bacteria;D_1__Bacteroidetes;D_2__Bacteroidia;D_3__Sphingobacteriales;D_4__NS11-12 marine group;D_5__uncultured Bacteroidetes bacterium	0	0	0	0	0	0	0	0	0	0	0	0	0	0	0	6	0	8	13	28	32	18	45
D_0__Bacteria;D_1__Bacteroidetes;D_2__Bacteroidia;D_3__Sphingobacteriales;D_4__NS11-12 marine group;D_5__uncultured Cytophagales bacterium	0	0	0	0	0	0	0	0	0	0	0	0	0	0	0	54	43	39	41	164	221	118	172
D_0__Bacteria;D_1__Bacteroidetes;D_2__Bacteroidia;D_3__Sphingobacteriales;D_4__NS11-12 marine group;D_5__uncultured bacterium	6	30	8	24	12	12	11	0	8	8	0	0	0	0	0	0	0	0	2	17	10	8	15
D_0__Bacteria;D_1__Bacteroidetes;D_2__Bacteroidia;D_3__Sphingobacteriales;D_4__NS11-12 marine group;D_5__uncultured marine bacterium	58	202	99	183	109	70	92	28	34	43	30	0	0	0	0	0	0	0	0	0	0	0	0
D_0__Bacteria;D_1__Bacteroidetes;D_2__Bacteroidia;D_3__Sphingobacteriales;D_4__Sphingobacteriaceae;D_5__Solitalea	7	26	0	22	16	9	0	0	10	7	0	0	0	0	0	0	0	0	0	0	0	0	0
D_0__Bacteria;D_1__Bacteroidetes;D_2__Bacteroidia;D_3__Sphingobacteriales;D_4__env.OPS 17;D_5__metagenome	29	31	9	32	25	31	22	4	0	0	0	0	0	0	0	0	0	0	9	0	0	0	0
D_0__Bacteria;D_1__Bacteroidetes;D_2__Bacteroidia;D_3__Sphingobacteriales;D_4__env.OPS 17;D_5__uncultured Bacteroidetes bacterium	14	10	9	22	18	0	0	9	12	14	0	0	0	0	0	0	0	0	0	0	0	0	0
D_0__Bacteria;D_1__Bacteroidetes;D_2__Bacteroidia;D_3__Sphingobacteriales;D_4__env.OPS 17;D_5__uncultured bacterium	0	0	0	0	0	0	0	0	0	0	0	0	0	0	0	0	5	12	0	13	25	9	14
D_0__Bacteria;D_1__Bacteroidetes;D_2__Bacteroidia;D_3__Sphingobacteriales;D_4__env.OPS 17;__	138	178	57	145	115	102	88	50	39	59	25	0	0	0	0	131	135	118	174	119	149	101	109
D_0__Bacteria;D_1__Bacteroidetes;D_2__Bacteroidia;D_3__Sphingobacteriales;__;__	24	23	12	27	18	19	21	0	9	0	0	0	0	0	0	10	4	5	9	0	3	0	0
D_0__Bacteria;D_1__Bacteroidetes;D_2__Bacteroidia;__;__;__	0	0	0	3	0	0	0	0	0	0	0	0	7	5	0	0	0	0	0	65	43	51	41
D_0__Bacteria;D_1__Bacteroidetes;D_2__Ignavibacteria;D_3__OPB56;D_4__metagenome;D_5__metagenome	233	184	89	320	345	473	214	38	81	66	83	0	0	0	0	0	4	8	6	29	41	19	52
D_0__Bacteria;D_1__Chloroflexi;D_2__Anaerolineae;D_3__Caldilineales;D_4__Caldilineaceae;D_5__uncultured	1455	1020	722	1877	1125	1125	1189	2597	2867	3156	3941	219	428	169	231	3670	5593	3347	7502	4948	6457	3995	4499
D_0__Bacteria;D_1__Fibrobacteres;D_2__Fibrobacteria;D_3__Fibrobacterales;D_4__Fibrobacteraceae;D_5__uncultured	8	10	0	9	0	8	0	0	0	0	0	0	0	0	0	0	0	0	0	0	0	0	0
D_0__Bacteria;D_1__Firmicutes;D_2__Bacilli;D_3__Bacillales;D_4__Family XII;D_5__Exiguobacterium	0	0	0	0	0	0	0	8	0	0	0	234	377	231	255	438	334	391	529	21	26	26	15
D_0__Bacteria;D_1__Firmicutes;D_2__Clostridia;D_3__Clostridiales;D_4__Christensenellaceae;D_5__Christensenellaceae R-7 group	0	0	0	0	0	0	0	0	0	0	0	0	0	0	0	5	0	10	8	5	0	0	11
D_0__Bacteria;D_1__Firmicutes;D_2__Clostridia;D_3__Clostridiales;D_4__Family XII;D_5__Fusibacter	0	6	0	0	0	0	0	0	0	0	0	0	0	0	4	3	4	7	11	8	2	5	6
D_0__Bacteria;D_1__Firmicutes;D_2__Clostridia;D_3__Clostridiales;D_4__Family XIII;D_5__[Eubacterium] brachy group	3	0	0	0	0	0	2	0	0	3	0	0	7	0	0	0	0	0	0	13	29	11	12
D_0__Bacteria;D_1__Fusobacteria;D_2__Fusobacteriia;D_3__Fusobacteriales;D_4__Leptotrichiaceae;D_5__Hypnocyclicus	0	0	0	0	0	0	0	0	0	0	0	5	0	0	0	62	47	39	118	54	31	24	41
D_0__Bacteria;D_1__Kiritimatiellaeota;D_2__Kiritimatiellae;D_3__WCHB1-41;D_4__metagenome;D_5__metagenome	0	0	0	0	0	0	0	0	0	0	0	0	0	0	0	0	0	0	0	566	479	429	486
D_0__Bacteria;D_1__Kiritimatiellaeota;D_2__Kiritimatiellae;D_3__WCHB1-41;D_4__uncultured bacterium;D_5__uncultured bacterium	28	23	11	19	15	28	18	30	24	18	27	11	29	0	16	14	10	20	29	261	273	248	243
D_0__Bacteria;D_1__Kiritimatiellaeota;D_2__Kiritimatiellae;D_3__WCHB1-41;D_4__uncultured marine bacterium;D_5__uncultured marine bacterium	0	0	0	0	0	0	0	0	0	0	4	0	1	6	0	0	4	3	0	34	22	29	23
D_0__Bacteria;D_1__Kiritimatiellaeota;D_2__Kiritimatiellae;D_3__WCHB1-41;__;__	0	0	0	0	0	0	0	0	0	0	0	0	0	0	0	0	0	0	0	46	49	39	38
D_0__Bacteria;D_1__Patescibacteria;D_2__Berkelbacteria;D_3__uncultured bacterium;D_4__uncultured bacterium;D_5__uncultured bacterium	0	10	4	10	0	7	0	7	9	10	11	34	31	24	29	85	82	75	120	140	310	131	137
D_0__Bacteria;D_1__Patescibacteria;D_2__Parcubacteria;D_3__Candidatus Kaiserbacteria;D_4__Parcubacteria group bacterium GW2011_GWD2_42_14;D_5__Parcubacteria group bacterium GW2011_GWD2_42_14	0	6	0	9	0	0	0	0	10	11	0	0	0	0	0	37	38	40	117	26	40	23	23
D_0__Bacteria;D_1__Planctomycetes;D_2__OM190;D_3__uncultured bacterium;D_4__uncultured bacterium;D_5__uncultured bacterium	164	157	62	190	126	126	115	58	87	78	70	0	11	9	14	16	18	27	55	42	36	38	36
D_0__Bacteria;D_1__Planctomycetes;D_2__Phycisphaerae;D_3__Phycisphaerales;D_4__Phycisphaeraceae;D_5__CL500-3	341	389	233	655	238	129	197	197	124	115	153	0	7	0	0	13	10	19	28	37	74	34	16
D_0__Bacteria;D_1__Planctomycetes;D_2__Phycisphaerae;D_3__Phycisphaerales;D_4__Phycisphaeraceae;D_5__SM1A02	0	0	0	9	0	0	4	27	29	34	22	0	0	0	0	4	8	2	10	0	0	3	0
D_0__Bacteria;D_1__Planctomycetes;D_2__Planctomycetacia;D_3__Pirellulales;D_4__Pirellulaceae;D_5__Pirellula	106	88	67	155	109	93	57	57	147	121	181	0	12	7	10	85	145	89	211	82	250	80	60
D_0__Bacteria;D_1__Planctomycetes;D_2__Planctomycetacia;D_3__Pirellulales;D_4__Pirellulaceae;D_5__uncultured	0	0	0	0	7	10	0	0	0	0	0	0	0	0	0	0	0	0	0	10	0	6	0
D_0__Bacteria;D_1__Proteobacteria;D_2__Alphaproteobacteria;D_3__Acetobacterales;D_4__Acetobacteraceae;D_5__Roseomonas	381	340	194	350	279	312	188	1010	875	979	1096	27	52	37	46	278	269	302	388	32	109	23	65
D_0__Bacteria;D_1__Proteobacteria;D_2__Alphaproteobacteria;D_3__Caedibacterales;D_4__Caedibacteraceae;D_5__Caedibacter	9	6	0	6	0	0	6	24	10	20	15	0	0	0	0	0	0	0	0	4	0	0	0
D_0__Bacteria;D_1__Proteobacteria;D_2__Alphaproteobacteria;D_3__Caulobacterales;D_4__Caulobacteraceae;D_5__Brevundimonas	58	37	0	15	26	0	0	92	80	62	93	0	0	0	0	11	6	4	0	38	48	17	16
D_0__Bacteria;D_1__Proteobacteria;D_2__Alphaproteobacteria;D_3__Caulobacterales;D_4__Caulobacteraceae;D_5__Phenylobacterium	14	17	0	16	20	23	21	62	42	51	41	0	0	0	0	0	0	0	0	0	0	0	0
D_0__Bacteria;D_1__Proteobacteria;D_2__Alphaproteobacteria;D_3__Caulobacterales;D_4__Caulobacteraceae;__	2	5	0	3	1	10	0	2	8	5	1	0	0	0	0	0	0	0	0	0	0	0	0
D_0__Bacteria;D_1__Proteobacteria;D_2__Alphaproteobacteria;D_3__Caulobacterales;D_4__Hyphomonadaceae;D_5__Hyphomonas	0	0	0	0	0	0	4	0	0	0	0	0	0	0	0	0	0	0	0	16	20	15	18
D_0__Bacteria;D_1__Proteobacteria;D_2__Alphaproteobacteria;D_3__Caulobacterales;D_4__Hyphomonadaceae;D_5__UKL13-1	0	0	0	0	9	6	3	19	16	18	29	0	0	0	0	33	31	34	47	134	193	122	199
D_0__Bacteria;D_1__Proteobacteria;D_2__Alphaproteobacteria;D_3__Paracaedibacterales;D_4__Paracaedibacteraceae;D_5__Candidatus Finniella	6	8	5	0	0	0	9	0	0	15	0	0	0	0	0	0	0	0	0	0	0	0	0
D_0__Bacteria;D_1__Proteobacteria;D_2__Alphaproteobacteria;D_3__Paracaedibacterales;D_4__Paracaedibacteraceae;D_5__uncultured	0	0	0	0	0	0	0	0	0	0	8	0	0	0	0	33	36	44	58	46	42	34	67
D_0__Bacteria;D_1__Proteobacteria;D_2__Alphaproteobacteria;D_3__Rhodobacterales;D_4__Rhodobacteraceae;D_5__Rhodobacter	98	55	28	79	53	125	42	395	135	272	417	37	86	25	44	203	146	155	155	49	61	45	69
D_0__Bacteria;D_1__Proteobacteria;D_2__Alphaproteobacteria;D_3__Rhodobacterales;D_4__Rhodobacteraceae;__	172	193	114	211	180	221	120	596	294	374	549	237	299	138	216	1040	1003	1097	964	1410	868	960	1426
D_0__Bacteria;D_1__Proteobacteria;D_2__Alphaproteobacteria;D_3__Rickettsiales;D_4__Midichloriaceae;D_5__MD3-55	214	144	67	182	169	198	232	672	589	391	703	22	26	12	21	677	101	98	124	59	74	53	70
D_0__Bacteria;D_1__Proteobacteria;D_2__Alphaproteobacteria;D_3__Rickettsiales;D_4__Rickettsiaceae;D_5__Candidatus Megaira	125	88	34	90	78	119	85	513	332	231	461	17	11	8	6	342	82	136	135	178	81	117	154
D_0__Bacteria;D_1__Proteobacteria;D_2__Alphaproteobacteria;D_3__Rickettsiales;D_4__Rickettsiaceae;D_5__uncultured	22	40	11	22	0	25	37	57	56	38	75	0	0	0	0	160	105	125	215	81	65	77	45
D_0__Bacteria;D_1__Proteobacteria;D_2__Alphaproteobacteria;D_3__Rickettsiales;D_4__Rickettsiaceae;__	0	0	0	0	0	0	0	0	0	0	0	0	0	0	0	3	5	7	16	10	12	0	0
D_0__Bacteria;D_1__Proteobacteria;D_2__Alphaproteobacteria;D_3__Sphingomonadales;D_4__Sphingomonadaceae;D_5__Sphingorhabdus	161	190	117	196	78	197	146	171	116	148	141	0	0	0	0	0	0	0	0	18	31	17	31
D_0__Bacteria;D_1__Proteobacteria;D_2__Alphaproteobacteria;D_3__Sphingomonadales;D_4__Sphingomonadaceae;__	0	8	0	13	0	17	12	0	0	12	16	0	0	0	0	0	9	0	0	60	60	55	71
D_0__Bacteria;D_1__Proteobacteria;D_2__Alphaproteobacteria;D_3__uncultured;D_4__Lacibacterium aquatile;D_5__Lacibacterium aquatile	159	178	106	143	142	147	114	292	310	350	289	0	6	0	0	4	2	3	3	0	0	3	0
D_0__Bacteria;D_1__Proteobacteria;D_2__Alphaproteobacteria;D_3__uncultured;D_4__uncultured bacterium;D_5__uncultured bacterium	10	6	0	9	13	4	9	26	23	32	37	0	0	0	0	0	0	0	0	0	0	0	0
D_0__Bacteria;D_1__Proteobacteria;D_2__Alphaproteobacteria;__;__;__	0	0	0	0	0	0	0	0	0	0	0	0	0	0	0	8	0	11	8	5	8	3	19
D_0__Bacteria;D_1__Proteobacteria;D_2__Deltaproteobacteria;D_3__Bdellovibrionales;D_4__Bacteriovoracaceae;D_5__Bacteriovorax	3	4	0	0	0	0	0	0	0	3	0	0	0	0	0	0	6	14	7	14	11	15	10
D_0__Bacteria;D_1__Proteobacteria;D_2__Deltaproteobacteria;D_3__Bdellovibrionales;D_4__Bacteriovoracaceae;D_5__Peredibacter	107	116	42	119	69	87	39	44	41	57	48	0	0	0	0	71	37	77	76	115	123	158	155
D_0__Bacteria;D_1__Proteobacteria;D_2__Deltaproteobacteria;D_3__Desulfobacterales;D_4__Desulfobulbaceae;D_5__Desulfobulbus	0	0	0	0	0	8	0	0	5	0	0	0	0	0	0	0	0	4	5	24	24	18	17
D_0__Bacteria;D_1__Proteobacteria;D_2__Deltaproteobacteria;D_3__Desulfobacterales;D_4__Desulfobulbaceae;D_5__[Desulfobacterium] catecholicum group	7	0	0	0	0	0	0	0	0	0	0	9	9	0	0	0	0	3	0	24	27	23	42
D_0__Bacteria;D_1__Proteobacteria;D_2__Deltaproteobacteria;D_3__Myxococcales;D_4__Blfdi19;D_5__metagenome	4	9	0	13	10	8	7	0	1	3	0	0	0	0	0	0	0	0	0	0	0	0	0
D_0__Bacteria;D_1__Proteobacteria;D_2__Deltaproteobacteria;D_3__Myxococcales;D_4__P3OB-42;D_5__uncultured bacterium	9	23	8	24	21	25	11	28	25	31	26	0	0	0	0	0	0	0	0	0	0	0	0
D_0__Bacteria;D_1__Proteobacteria;D_2__Deltaproteobacteria;D_3__Oligoflexales;D_4__0319-6G20;D_5__uncultured soil bacterium	10	0	8	15	7	0	0	5	0	0	0	0	0	0	0	0	0	0	0	0	0	0	0
D_0__Bacteria;D_1__Proteobacteria;D_2__Deltaproteobacteria;D_3__Oligoflexales;D_4__Oligoflexaceae;D_5__Silvanigrella	6	0	3	0	0	5	0	5	6	11	9	0	0	0	0	5	6	0	0	0	3	0	0
D_0__Bacteria;D_1__Proteobacteria;D_2__Gammaproteobacteria;D_3__Aeromonadales;D_4__Aeromonadaceae;D_5__Aeromonas	8	0	0	0	0	0	7	39	10	14	0	26	23	14	26	76	97	46	29	62	34	17	50
D_0__Bacteria;D_1__Proteobacteria;D_2__Gammaproteobacteria;D_3__Alteromonadales;D_4__Alteromonadaceae;D_5__Rheinheimera	77	129	63	84	158	91	53	769	829	392	551	22960	18696	14888	20736	25433	21496	27191	46725	2687	2218	2034	2040
D_0__Bacteria;D_1__Proteobacteria;D_2__Gammaproteobacteria;D_3__Betaproteobacteriales;D_4__Aquaspirillaceae;D_5__Aquaspirillum	4	0	0	3	0	0	0	0	0	0	14	6	0	0	4	31	25	31	58	54	70	43	45
D_0__Bacteria;D_1__Proteobacteria;D_2__Gammaproteobacteria;D_3__Betaproteobacteriales;D_4__Burkholderiaceae;D_5__Aquabacterium	0	0	0	0	0	0	0	0	0	0	0	0	0	0	0	0	0	0	0	38	59	39	113
D_0__Bacteria;D_1__Proteobacteria;D_2__Gammaproteobacteria;D_3__Betaproteobacteriales;D_4__Burkholderiaceae;D_5__Comamonas	0	0	0	0	0	0	0	0	0	0	0	0	0	0	0	235	240	199	214	170	167	120	142
D_0__Bacteria;D_1__Proteobacteria;D_2__Gammaproteobacteria;D_3__Betaproteobacteriales;D_4__Burkholderiaceae;D_5__Hydrogenophaga	549	691	468	611	571	553	372	270	289	343	270	418	297	175	351	5013	5535	6466	7922	7190	6236	6322	6362
D_0__Bacteria;D_1__Proteobacteria;D_2__Gammaproteobacteria;D_3__Betaproteobacteriales;D_4__Burkholderiaceae;D_5__Ideonella	35	43	31	32	0	40	22	34	65	38	50	0	0	0	15	26	0	29	30	29	13	8	17
D_0__Bacteria;D_1__Proteobacteria;D_2__Gammaproteobacteria;D_3__Betaproteobacteriales;D_4__Burkholderiaceae;D_5__Inhella	0	0	0	0	0	0	0	0	0	0	23	0	0	0	0	62	80	90	81	22	10	9	15
D_0__Bacteria;D_1__Proteobacteria;D_2__Gammaproteobacteria;D_3__Betaproteobacteriales;D_4__Burkholderiaceae;D_5__Limnohabitans	0	0	0	0	0	0	0	0	0	0	0	0	0	0	0	46	64	63	69	159	146	100	160
D_0__Bacteria;D_1__Proteobacteria;D_2__Gammaproteobacteria;D_3__Betaproteobacteriales;D_4__Burkholderiaceae;D_5__MWH-UniP1 aquatic group	2346	3559	2037	2963	2350	2138	1703	1445	1379	1572	1409	30	28	23	24	19	20	19	24	89	74	60	82
D_0__Bacteria;D_1__Proteobacteria;D_2__Gammaproteobacteria;D_3__Betaproteobacteriales;D_4__Burkholderiaceae;D_5__Polaromonas	52	74	38	87	73	94	43	65	48	61	71	17	0	0	0	0	0	0	12	11	0	9	0
D_0__Bacteria;D_1__Proteobacteria;D_2__Gammaproteobacteria;D_3__Betaproteobacteriales;D_4__Burkholderiaceae;D_5__Polynucleobacter	364	535	330	520	380	495	315	362	272	324	317	0	0	0	0	0	0	0	0	202	202	177	225
D_0__Bacteria;D_1__Proteobacteria;D_2__Gammaproteobacteria;D_3__Betaproteobacteriales;D_4__Burkholderiaceae;D_5__Rubrivivax	150	138	84	135	148	179	109	617	503	518	634	0	0	0	0	27	23	26	50	0	0	21	0
D_0__Bacteria;D_1__Proteobacteria;D_2__Gammaproteobacteria;D_3__Betaproteobacteriales;D_4__Burkholderiaceae;__	3373	3523	2114	4253	3063	4131	2332	3161	2608	3108	3419	413	502	261	442	9320	10260	10672	13368	9735	8339	7392	9707
D_0__Bacteria;D_1__Proteobacteria;D_2__Gammaproteobacteria;D_3__Betaproteobacteriales;D_4__Chitinimonadaceae;D_5__Chitinimonas	0	0	0	6	0	6	0	0	7	11	0	0	0	0	0	0	0	5	0	0	0	0	0
D_0__Bacteria;D_1__Proteobacteria;D_2__Gammaproteobacteria;D_3__Betaproteobacteriales;D_4__Chromobacteriaceae;D_5__Vogesella	0	0	0	0	0	0	0	0	0	0	0	123	171	73	108	31	52	40	51	21	0	27	0
D_0__Bacteria;D_1__Proteobacteria;D_2__Gammaproteobacteria;D_3__Betaproteobacteriales;D_4__Methylophilaceae;D_5__Candidatus Methylopumilus	324	519	303	375	341	295	231	273	286	264	291	0	0	0	12	0	0	0	0	38	39	29	33
D_0__Bacteria;D_1__Proteobacteria;D_2__Gammaproteobacteria;D_3__Betaproteobacteriales;D_4__Methylophilaceae;D_5__Methylotenera	34	45	13	27	12	36	16	10	21	32	17	0	0	0	0	0	0	0	0	16	0	42	71
D_0__Bacteria;D_1__Proteobacteria;D_2__Gammaproteobacteria;D_3__Betaproteobacteriales;D_4__Methylophilaceae;__	143	163	124	156	123	131	40	118	126	119	122	0	3	8	0	65	46	73	68	1685	1625	1359	1683
D_0__Bacteria;D_1__Proteobacteria;D_2__Gammaproteobacteria;D_3__Betaproteobacteriales;D_4__Neisseriaceae;D_5__uncultured	19	18	0	0	37	32	8	8	0	12	8	0	0	0	0	0	0	2	0	0	0	0	5
D_0__Bacteria;D_1__Proteobacteria;D_2__Gammaproteobacteria;D_3__Betaproteobacteriales;D_4__Rhodocyclaceae;D_5__Dechlorobacter	0	0	0	0	0	0	0	0	0	0	0	0	0	0	0	10	0	0	4	5	9	0	0
D_0__Bacteria;D_1__Proteobacteria;D_2__Gammaproteobacteria;D_3__Betaproteobacteriales;D_4__Rhodocyclaceae;D_5__Dechloromonas	0	0	0	0	0	0	0	0	32	33	25	0	0	0	0	0	0	15	0	0	8	0	0
D_0__Bacteria;D_1__Proteobacteria;D_2__Gammaproteobacteria;D_3__Betaproteobacteriales;D_4__T34;D_5__uncultured beta proteobacterium	117	142	37	65	33	29	38	100	104	90	75	0	0	0	0	25	56	55	111	83	126	82	93
D_0__Bacteria;D_1__Proteobacteria;D_2__Gammaproteobacteria;D_3__Cellvibrionales;D_4__Cellvibrionaceae;D_5__Cellvibrio	232	327	167	259	216	197	152	215	201	213	201	66	38	34	48	207	228	248	316	200	200	183	177
D_0__Bacteria;D_1__Proteobacteria;D_2__Gammaproteobacteria;D_3__Coxiellales;D_4__Coxiellaceae;D_5__Coxiella	0	0	0	4	0	0	0	0	0	0	0	0	0	0	0	0	10	7	9	2	6	0	5
D_0__Bacteria;D_1__Proteobacteria;D_2__Gammaproteobacteria;D_3__Enterobacteriales;D_4__Enterobacteriaceae;__	0	0	0	0	0	0	0	18	0	0	0	0	0	0	0	0	0	0	0	14	20	18	18
D_0__Bacteria;D_1__Proteobacteria;D_2__Gammaproteobacteria;D_3__Gammaproteobacteria Incertae Sedis;D_4__Unknown Family;D_5__Acidibacter	141	279	138	252	199	203	91	202	192	239	235	0	5	6	0	18	0	10	14	16	21	19	19
D_0__Bacteria;D_1__Proteobacteria;D_2__Gammaproteobacteria;D_3__Methylococcales;D_4__Methylococcaceae;D_5__Methyloparacoccus	0	0	0	0	0	0	0	0	2	0	0	0	0	0	0	0	0	0	0	33	28	26	45
D_0__Bacteria;D_1__Proteobacteria;D_2__Gammaproteobacteria;D_3__Methylococcales;D_4__Methylomonaceae;D_5__Methylomonas	0	0	0	10	6	4	3	0	12	0	12	0	0	0	5	9	11	8	12	1134	1081	1013	1128
D_0__Bacteria;D_1__Proteobacteria;D_2__Gammaproteobacteria;D_3__Oceanospirillales;D_4__Pseudohongiellaceae;D_5__Pseudohongiella	100	173	90	109	66	73	74	33	31	23	30	0	0	0	0	0	0	0	0	11	8	12	10
D_0__Bacteria;D_1__Proteobacteria;D_2__Gammaproteobacteria;D_3__Pseudomonadales;D_4__Pseudomonadaceae;D_5__Pseudomonas	21	0	0	0	0	0	0	23	22	46	33	166	144	107	161	778	734	943	1399	313	325	187	236
D_0__Bacteria;D_1__Proteobacteria;D_2__Gammaproteobacteria;D_3__Xanthomonadales;D_4__Xanthomonadaceae;D_5__Arenimonas	14	28	0	17	17	32	19	23	13	15	21	0	0	0	0	0	0	0	0	0	0	0	0
D_0__Bacteria;D_1__Proteobacteria;D_2__Gammaproteobacteria;D_3__Xanthomonadales;D_4__Xanthomonadaceae;D_5__Silanimonas	0	0	0	0	0	0	0	0	12	9	12	0	0	0	0	14	15	14	17	10	10	0	8
D_0__Bacteria;D_1__Proteobacteria;__;__;__;__	0	0	0	0	0	0	0	0	0	0	0	0	0	0	0	13	3	7	7	5	6	2	6
D_0__Bacteria;D_1__Spirochaetes;D_2__Leptospirae;D_3__Leptospirales;D_4__Leptospiraceae;D_5__Leptospira	193	156	112	88	99	100	130	17	27	13	30	0	0	0	0	5	0	5	28	4	12	0	6
D_0__Bacteria;D_1__Spirochaetes;D_2__Spirochaetia;D_3__Spirochaetales;D_4__Spirochaetaceae;D_5__Treponema	0	0	0	0	0	0	0	0	0	0	0	0	0	0	0	0	0	0	0	15	11	11	12
D_0__Bacteria;D_1__Spirochaetes;D_2__Spirochaetia;D_3__Spirochaetales;D_4__Spirochaetaceae;D_5__uncultured	2	0	0	0	0	0	0	0	0	0	0	0	0	2	4	0	0	0	0	10	15	10	10
D_0__Bacteria;D_1__Tenericutes;D_2__Mollicutes;D_3__Izimaplasmatales;D_4__Izimaplasmataceae;D_5__uncultured bacterium	50	75	35	46	39	56	60	62	65	67	55	83	65	65	85	78	84	121	112	1650	1634	1645	1454
D_0__Bacteria;D_1__Verrucomicrobia;D_2__Verrucomicrobiae;D_3__Chthoniobacterales;D_4__Chthoniobacteraceae;D_5__Chthoniobacter	33	22	18	47	29	17	26	0	10	0	0	0	0	0	0	0	0	0	0	10	0	0	0
D_0__Bacteria;D_1__Verrucomicrobia;D_2__Verrucomicrobiae;D_3__Chthoniobacterales;D_4__Terrimicrobiaceae;D_5__FukuN18 freshwater group	300	220	165	445	258	275	320	577	385	418	667	183	221	94	151	12243	20901	15918	19175	44635	38639	39305	34876
D_0__Bacteria;D_1__Verrucomicrobia;D_2__Verrucomicrobiae;D_3__Chthoniobacterales;D_4__Terrimicrobiaceae;D_5__Terrimicrobium	214	107	86	256	244	180	183	568	400	360	1030	23	30	15	22	36	46	61	77	31	26	24	21
D_0__Bacteria;D_1__Verrucomicrobia;D_2__Verrucomicrobiae;D_3__Pedosphaerales;D_4__Pedosphaeraceae;D_5__bacterium SH3-11	144	108	103	156	48	56	92	27	20	38	30	0	0	0	0	7	0	12	0	21	33	24	0
D_0__Bacteria;D_1__Verrucomicrobia;D_2__Verrucomicrobiae;D_3__Pedosphaerales;D_4__Pedosphaeraceae;__	79	94	59	59	35	29	32	59	83	60	81	12	10	7	6	104	152	127	266	342	459	181	269
D_0__Bacteria;D_1__Verrucomicrobia;D_2__Verrucomicrobiae;D_3__Verrucomicrobiales;D_4__Verrucomicrobiaceae;D_5__Brevifollis	22	0	0	11	0	8	7	0	0	0	0	0	0	0	0	15	25	13	34	67	83	50	61
D_0__Bacteria;D_1__Verrucomicrobia;D_2__Verrucomicrobiae;D_3__Verrucomicrobiales;D_4__Verrucomicrobiaceae;D_5__Prosthecobacter	126	116	52	151	99	70	114	88	95	65	77	3	0	0	10	185	216	160	322	1158	1525	895	957
D_0__Bacteria;D_1__Verrucomicrobia;D_2__Verrucomicrobiae;D_3__Verrucomicrobiales;D_4__Verrucomicrobiaceae;D_5__uncultured	0	0	0	0	0	0	0	0	0	0	0	0	0	0	0	0	0	0	0	56	62	41	51
D_0__Bacteria;D_1__WS4;D_2__uncultured Armatimonadetes bacterium;D_3__uncultured Armatimonadetes bacterium;D_4__uncultured Armatimonadetes bacterium;D_5__uncultured Armatimonadetes bacterium	0	0	0	3	0	0	0	0	0	4	1	0	0	0	0	0	0	0	0	12	27	6	10
D_0__Bacteria;D_1__WS4;D_2__uncultured bacterium;D_3__uncultured bacterium;D_4__uncultured bacterium;D_5__uncultured bacterium	7	15	0	18	0	19	0	14	13	11	12	20	25	9	13	0	23	18	23	37	59	31	35
D_0__Bacteria;__;__;__;__;__	0	0	0	0	0	0	0	0	0	0	0	0	0	0	0	25	45	76	282	27	43	25	49

## Sheet: August Treatment Lake 5m
August Treatment 5m	Lake 5 m t = -24h	Lake 5 m t = -24h	Lake 5 m t = -24h	Lake 5 m t = -24h	Lake 5 m t = -24h	Lake 5 m t = -24h	Lake 5 m t = 5h	Lake 5 m t = 5h	Lake 5 m t = 5h	Lake 5 m t = 5h	Lake 5 m t = 24h	Lake 5 m t = 24h	Lake 5 m t = 24h	Lake 5 m t = 24h	Lake 5 m t = 48h	Lake 5 m t = 48h	Lake 5 m t = 48h	Lake 5 m t = 48h	Lake 5 m t = 96h	Lake 5 m t = 96h	Lake 5 m t = 96h	Lake 5 m t = 96h
Taxonomy	183	184	185	186	187	188	201	202	203	204	217	218	219	220	257	258	259	260	297	298	299	300
D_0__Bacteria;D_1__Acidobacteria;D_2__Acidobacteriia;D_3__Solibacterales;D_4__Solibacteraceae (Subgroup 3);D_5__Paludibaculum	8	0	0	0	7	5	0	0	2	0	0	0	0	0	0	0	0	0	0	0	0	3
D_0__Bacteria;D_1__Acidobacteria;D_2__Blastocatellia (Subgroup 4);D_3__11-24;D_4__uncultured bacterium;D_5__uncultured bacterium	81	90	91	87	105	0	17	0	0	26	0	8	13	6	60	0	49	54	42	42	54	52
D_0__Bacteria;D_1__Actinobacteria;D_2__Acidimicrobiia;D_3__Microtrichales;D_4__Ilumatobacteraceae;D_5__CL500-29 marine group	141	220	147	212	77	153	384	207	208	246	260	230	137	127	205	228	170	275	249	222	229	168
D_0__Bacteria;D_1__Actinobacteria;D_2__Actinobacteria;D_3__Corynebacteriales;D_4__Mycobacteriaceae;D_5__Mycobacterium	10	12	7	0	10	5	3	0	0	5	0	0	0	0	0	0	0	5	0	11	6	4
D_0__Bacteria;D_1__Actinobacteria;D_2__Actinobacteria;D_3__Frankiales;D_4__Sporichthyaceae;D_5__Candidatus Planktophila	682	704	521	604	517	659	272	276	380	300	215	245	196	194	494	563	628	569	486	501	441	420
D_0__Bacteria;D_1__Actinobacteria;D_2__Actinobacteria;D_3__Frankiales;D_4__Sporichthyaceae;D_5__hgcI clade	5240	5218	3947	4673	4056	4772	2923	2901	3705	3107	2317	2491	1951	1952	4364	4523	4912	4763	4154	4579	4023	4028
D_0__Bacteria;D_1__Actinobacteria;D_2__Actinobacteria;D_3__Frankiales;D_4__Sporichthyaceae;__	1834	1659	1204	1455	1235	1516	815	971	1101	892	671	812	570	596	1292	1479	1432	1512	1136	1218	1043	1054
D_0__Bacteria;D_1__Actinobacteria;D_2__Actinobacteria;D_3__Micrococcales;D_4__Microbacteriaceae;D_5__Aurantimicrobium	0	0	0	0	0	0	0	0	0	0	0	0	0	0	0	0	0	0	24	17	19	31
D_0__Bacteria;D_1__Actinobacteria;D_2__Actinobacteria;D_3__Micrococcales;D_4__Microbacteriaceae;D_5__Candidatus Aquiluna	23	29	0	0	0	33	0	0	0	0	0	0	0	0	10	0	0	18	60	41	53	57
D_0__Bacteria;D_1__Actinobacteria;D_2__Actinobacteria;D_3__Micrococcales;D_4__Microbacteriaceae;D_5__Candidatus Limnoluna	520	544	426	503	428	482	233	239	313	292	216	208	167	188	378	476	343	401	610	548	574	573
D_0__Bacteria;D_1__Actinobacteria;D_2__Actinobacteria;D_3__Micrococcales;D_4__Microbacteriaceae;D_5__Rhodoluna	51	41	28	33	46	50	11	0	18	22	22	9	0	0	23	29	17	22	24	25	18	17
D_0__Bacteria;D_1__Actinobacteria;D_2__Actinobacteria;D_3__PeM15;D_4__uncultured bacterium;D_5__uncultured bacterium	0	8	0	0	5	0	0	0	0	0	5	0	0	0	0	4	0	9	4	7	0	7
D_0__Bacteria;D_1__Actinobacteria;D_2__Coriobacteriia;D_3__Coriobacteriales;D_4__Coriobacteriales Incertae Sedis;D_5__uncultured	9	7	11	0	7	0	0	0	0	0	0	0	0	0	7	4	0	7	0	0	0	0
D_0__Bacteria;D_1__Bacteroidetes;D_2__Bacteroidia;D_3__Bacteroidales;D_4__Bacteroidetes BD2-2;D_5__Bacteroidetes bacterium GWF2_49_14	10	14	0	14	0	7	83	36	23	23	99	89	46	48	16	17	16	18	70	81	87	75
D_0__Bacteria;D_1__Bacteroidetes;D_2__Bacteroidia;D_3__Bacteroidales;D_4__Bacteroidetes BD2-2;D_5__uncultured bacterium	10	0	0	0	0	4	0	2	4	0	8	4	0	0	3	0	0	0	0	0	0	0
D_0__Bacteria;D_1__Bacteroidetes;D_2__Bacteroidia;D_3__Bacteroidales;D_4__M2PB4-65 termite group;D_5__uncultured bacterium	123	154	81	165	109	104	44	74	79	75	57	37	60	39	112	115	100	106	19	31	26	24
D_0__Bacteria;D_1__Bacteroidetes;D_2__Bacteroidia;D_3__Bacteroidales;D_4__Marinilabiliaceae;D_5__uncultured	0	0	0	0	0	0	10	5	0	0	31	27	12	18	0	5	0	17	62	85	87	78
D_0__Bacteria;D_1__Bacteroidetes;D_2__Bacteroidia;D_3__Bacteroidales;D_4__Paludibacteraceae;D_5__Paludibacter	7109	9137	6759	8507	6523	8027	3764	4587	5278	4836	4229	3608	3549	3477	7394	6611	6150	6753	2274	2338	2127	1661
D_0__Bacteria;D_1__Bacteroidetes;D_2__Bacteroidia;D_3__Bacteroidales;D_4__Paludibacteraceae;D_5__uncultured	18	12	8	0	9	0	0	0	0	0	0	0	0	6	10	11	4	9	0	6	0	0
D_0__Bacteria;D_1__Bacteroidetes;D_2__Bacteroidia;D_3__Bacteroidales;D_4__Prolixibacteraceae;D_5__uncultured	955	1044	803	1158	1133	598	1255	793	993	984	1128	1197	900	922	379	603	468	564	651	681	654	556
D_0__Bacteria;D_1__Bacteroidetes;D_2__Bacteroidia;D_3__Bacteroidales;D_4__Rikenellaceae;D_5__Acetobacteroides	0	0	0	0	0	0	0	0	0	0	0	0	0	0	0	0	0	0	14	15	27	20
D_0__Bacteria;D_1__Bacteroidetes;D_2__Bacteroidia;D_3__Bacteroidales;D_4__Rikenellaceae;D_5__SP3-e08	70	67	35	65	76	51	61	47	69	77	66	58	67	55	135	137	141	122	86	82	76	63
D_0__Bacteria;D_1__Bacteroidetes;D_2__Bacteroidia;D_3__Bacteroidales;D_4__Rikenellaceae;D_5__uncultured	3543	4639	3293	5473	4630	3447	4703	4287	4314	4637	5105	4878	4188	4410	6308	7190	6935	6902	4107	4147	3645	3346
D_0__Bacteria;D_1__Bacteroidetes;D_2__Bacteroidia;D_3__Bacteroidales;D_4__Rikenellaceae;__	0	0	0	0	0	0	0	0	0	0	0	0	0	0	16	8	17	10	0	0	0	0
D_0__Bacteria;D_1__Bacteroidetes;D_2__Bacteroidia;D_3__Bacteroidales;D_4__SB-5;D_5__uncultured bacterium	0	0	0	0	0	0	0	15	0	14	0	0	18	10	0	0	0	14	22	18	19	23
D_0__Bacteria;D_1__Bacteroidetes;D_2__Bacteroidia;D_3__Bacteroidales;__;__	71	58	68	61	78	44	54	49	61	67	82	59	62	71	80	73	81	78	49	63	51	38
D_0__Bacteria;D_1__Bacteroidetes;D_2__Bacteroidia;D_3__Chitinophagales;D_4__Chitinophagaceae;D_5__Dinghuibacter	0	7	4	0	7	0	0	0	0	7	0	0	0	0	10	0	6	9	96	77	65	78
D_0__Bacteria;D_1__Bacteroidetes;D_2__Bacteroidia;D_3__Chitinophagales;D_4__Chitinophagaceae;D_5__Sediminibacterium	125	140	89	131	114	146	47	50	60	52	60	33	20	20	267	222	221	180	306	194	193	203
D_0__Bacteria;D_1__Bacteroidetes;D_2__Bacteroidia;D_3__Chitinophagales;D_4__Chitinophagaceae;D_5__uncultured	0	0	0	0	0	0	0	0	0	0	0	0	0	0	20	11	0	14	16	16	19	12
D_0__Bacteria;D_1__Bacteroidetes;D_2__Bacteroidia;D_3__Chitinophagales;D_4__Chitinophagaceae;__	69	59	47	42	55	60	15	17	16	10	0	0	0	0	76	56	43	49	64	71	64	71
D_0__Bacteria;D_1__Bacteroidetes;D_2__Bacteroidia;D_3__Chitinophagales;D_4__Saprospiraceae;D_5__Candidatus Aquirestis	144	291	158	260	198	308	117	168	185	187	88	65	62	73	203	219	203	240	352	260	354	368
D_0__Bacteria;D_1__Bacteroidetes;D_2__Bacteroidia;D_3__Chitinophagales;D_4__Saprospiraceae;D_5__Haliscomenobacter	20	17	7	12	9	14	0	0	7	22	0	0	0	0	20	16	22	22	45	33	37	54
D_0__Bacteria;D_1__Bacteroidetes;D_2__Bacteroidia;D_3__Chitinophagales;D_4__Saprospiraceae;D_5__Lewinella	1039	1011	565	830	949	1189	245	435	495	462	194	167	183	202	300	367	355	453	586	648	629	824
D_0__Bacteria;D_1__Bacteroidetes;D_2__Bacteroidia;D_3__Chitinophagales;D_4__Saprospiraceae;D_5__uncultured	1369	1002	558	782	961	960	118	313	374	481	107	81	138	173	272	233	233	250	175	157	169	155
D_0__Bacteria;D_1__Bacteroidetes;D_2__Bacteroidia;D_3__Chitinophagales;D_4__uncultured;D_5__uncultured Cytophagales bacterium	49	55	37	39	34	45	9	4	17	11	0	14	6	6	115	115	107	86	11	17	22	19
D_0__Bacteria;D_1__Bacteroidetes;D_2__Bacteroidia;D_3__Chitinophagales;__;__	0	0	0	0	0	0	0	0	0	0	0	0	0	0	7	10	6	6	0	3	6	4
D_0__Bacteria;D_1__Bacteroidetes;D_2__Bacteroidia;D_3__Cytophagales;D_4__Microscillaceae;D_5__uncultured	61	61	44	68	47	60	30	27	29	31	34	21	20	28	64	42	61	54	50	45	45	25
D_0__Bacteria;D_1__Bacteroidetes;D_2__Bacteroidia;D_3__Cytophagales;D_4__Spirosomaceae;D_5__Fluviimonas	0	0	0	0	0	0	0	0	0	0	0	0	0	0	0	0	0	0	25	17	21	21
D_0__Bacteria;D_1__Bacteroidetes;D_2__Bacteroidia;D_3__Flavobacteriales;D_4__Cryomorphaceae;D_5__uncultured	30	23	31	22	21	37	0	4	7	0	0	0	0	0	21	13	13	16	0	6	6	5
D_0__Bacteria;D_1__Bacteroidetes;D_2__Bacteroidia;D_3__Flavobacteriales;D_4__Flavobacteriaceae;D_5__Flavobacterium	667	857	433	785	742	650	374	622	768	728	474	442	426	458	8095	7952	8905	8962	5532	5590	5534	5327
D_0__Bacteria;D_1__Bacteroidetes;D_2__Bacteroidia;D_3__Flavobacteriales;D_4__NS9 marine group;D_5__metagenome	6	0	0	5	11	0	0	5	0	0	0	0	0	0	0	0	4	0	0	0	2	3
D_0__Bacteria;D_1__Bacteroidetes;D_2__Bacteroidia;D_3__Flavobacteriales;D_4__NS9 marine group;D_5__uncultured Bacteroidetes bacterium	24	55	29	27	23	40	7	0	16	0	0	8	0	0	37	22	31	35	8	12	16	13
D_0__Bacteria;D_1__Bacteroidetes;D_2__Bacteroidia;D_3__Flavobacteriales;D_4__NS9 marine group;__	10	11	0	5	0	11	0	0	0	0	0	0	0	0	0	0	0	0	0	0	0	0
D_0__Bacteria;D_1__Bacteroidetes;D_2__Bacteroidia;D_3__Flavobacteriales;D_4__Weeksellaceae;D_5__Chryseobacterium	0	0	0	0	0	0	0	0	0	0	0	0	0	0	17	16	11	14	0	0	17	17
D_0__Bacteria;D_1__Bacteroidetes;D_2__Bacteroidia;D_3__Flavobacteriales;D_4__Weeksellaceae;D_5__Cloacibacterium	0	0	0	0	0	0	0	0	0	0	0	4	0	0	124	94	115	105	29	13	24	28
D_0__Bacteria;D_1__Bacteroidetes;D_2__Bacteroidia;D_3__Sphingobacteriales;D_4__KD1-131;D_5__uncultured bacterium	617	598	396	642	617	440	291	298	350	325	392	360	367	319	868	826	682	823	382	416	383	344
D_0__Bacteria;D_1__Bacteroidetes;D_2__Bacteroidia;D_3__Sphingobacteriales;D_4__Lentimicrobiaceae;D_5__Bacteroidetes bacterium GWE2_42_24	96	74	62	78	86	64	62	48	50	46	113	109	87	86	86	95	87	122	138	141	130	116
D_0__Bacteria;D_1__Bacteroidetes;D_2__Bacteroidia;D_3__Sphingobacteriales;D_4__Lentimicrobiaceae;D_5__Lentimicrobium	978	866	603	1085	1035	645	454	558	578	698	421	290	359	358	1154	1366	1294	1325	222	228	228	181
D_0__Bacteria;D_1__Bacteroidetes;D_2__Bacteroidia;D_3__Sphingobacteriales;D_4__Lentimicrobiaceae;D_5__metagenome	0	0	0	0	0	0	14	0	0	0	11	14	0	9	0	0	0	0	48	54	38	33
D_0__Bacteria;D_1__Bacteroidetes;D_2__Bacteroidia;D_3__Sphingobacteriales;D_4__Lentimicrobiaceae;D_5__uncultured bacterium	73	98	74	89	105	64	78	71	64	91	129	88	73	86	85	74	88	104	61	73	59	58
D_0__Bacteria;D_1__Bacteroidetes;D_2__Bacteroidia;D_3__Sphingobacteriales;D_4__Lentimicrobiaceae;D_5__uncultured prokaryote	0	0	0	0	0	0	0	0	0	0	6	0	0	0	0	0	0	0	7	7	12	7
D_0__Bacteria;D_1__Bacteroidetes;D_2__Bacteroidia;D_3__Sphingobacteriales;D_4__Lentimicrobiaceae;D_5__wastewater metagenome	1801	1773	1168	2077	1605	1306	770	1244	1428	1710	679	512	745	710	1608	1843	1545	1517	313	254	275	241
D_0__Bacteria;D_1__Bacteroidetes;D_2__Bacteroidia;D_3__Sphingobacteriales;D_4__Lentimicrobiaceae;__	301	261	202	328	285	181	201	199	197	221	209	168	174	173	470	458	358	442	206	223	208	176
D_0__Bacteria;D_1__Bacteroidetes;D_2__Bacteroidia;D_3__Sphingobacteriales;D_4__NS11-12 marine group;D_5__Bacteroidetes bacterium OLB11	7	6	6	11	7	10	6	0	0	6	0	0	0	0	27	30	22	23	169	124	126	138
D_0__Bacteria;D_1__Bacteroidetes;D_2__Bacteroidia;D_3__Sphingobacteriales;D_4__NS11-12 marine group;D_5__metagenome	0	0	0	0	0	0	0	0	0	0	0	0	0	0	0	0	0	0	53	48	39	41
D_0__Bacteria;D_1__Bacteroidetes;D_2__Bacteroidia;D_3__Sphingobacteriales;D_4__NS11-12 marine group;D_5__uncultured Bacteroidetes bacterium	11	31	19	14	19	16	14	10	15	0	10	0	0	0	15	0	13	13	20	13	14	14
D_0__Bacteria;D_1__Bacteroidetes;D_2__Bacteroidia;D_3__Sphingobacteriales;D_4__NS11-12 marine group;D_5__uncultured Cytophagales bacterium	0	0	0	0	0	0	0	0	0	0	0	0	0	0	16	0	12	15	118	92	84	65
D_0__Bacteria;D_1__Bacteroidetes;D_2__Bacteroidia;D_3__Sphingobacteriales;D_4__NS11-12 marine group;D_5__uncultured bacterium	0	11	7	0	0	6	5	0	0	0	0	7	0	0	0	0	0	4	4	0	0	0
D_0__Bacteria;D_1__Bacteroidetes;D_2__Bacteroidia;D_3__Sphingobacteriales;D_4__NS11-12 marine group;D_5__uncultured marine bacterium	9	14	8	10	13	11	0	0	0	0	0	0	0	0	0	0	0	0	0	0	0	0
D_0__Bacteria;D_1__Bacteroidetes;D_2__Bacteroidia;D_3__Sphingobacteriales;D_4__S15A-MN91;D_5__uncultured bacterium	0	10	8	15	0	0	14	10	10	13	17	11	11	0	3	12	4	3	13	16	16	6
D_0__Bacteria;D_1__Bacteroidetes;D_2__Bacteroidia;D_3__Sphingobacteriales;D_4__env.OPS 17;D_5__metagenome	21	14	20	32	21	19	0	9	8	8	6	0	0	6	9	6	9	14	0	0	0	0
D_0__Bacteria;D_1__Bacteroidetes;D_2__Bacteroidia;D_3__Sphingobacteriales;D_4__env.OPS 17;__	14	53	33	53	17	39	13	18	13	27	14	0	0	0	34	7	23	23	54	60	71	61
D_0__Bacteria;D_1__Bacteroidetes;D_2__Bacteroidia;D_3__Sphingobacteriales;__;__	11	0	9	16	0	12	0	0	8	0	0	0	0	0	5	0	2	5	15	14	12	16
D_0__Bacteria;D_1__Bacteroidetes;D_2__Bacteroidia;__;__;__	90	123	85	126	66	101	137	85	92	72	114	112	79	83	28	32	37	35	25	33	19	21
D_0__Bacteria;D_1__Bacteroidetes;D_2__Ignavibacteria;D_3__OPB56;D_4__metagenome;D_5__metagenome	0	0	0	0	9	10	10	0	0	3	5	0	4	2	0	0	8	0	18	21	13	19
D_0__Bacteria;D_1__Chloroflexi;D_2__Anaerolineae;D_3__Anaerolineales;D_4__Anaerolineaceae;D_5__uncultured	18	27	13	15	25	14	20	16	14	10	17	36	10	13	26	0	67	69	48	44	25	44
D_0__Bacteria;D_1__Chloroflexi;D_2__Anaerolineae;D_3__Caldilineales;D_4__Caldilineaceae;D_5__uncultured	1403	282	198	472	793	1028	166	429	381	203	224	137	157	138	909	574	766	888	2058	2011	2459	2518
D_0__Bacteria;D_1__Chloroflexi;D_2__Dehalococcoidia;D_3__Dehalococcoidales;D_4__Dehalococcoidaceae;D_5__Dehalogenimonas	0	0	0	0	0	0	0	0	0	0	4	0	0	0	0	0	0	0	19	16	15	13
D_0__Bacteria;D_1__Dependentiae;D_2__Babeliae;D_3__Babeliales;D_4__uncultured bacterium;D_5__uncultured bacterium	146	138	59	113	133	156	15	37	43	0	0	11	0	17	0	21	19	32	0	0	0	0
D_0__Bacteria;D_1__Fibrobacteres;D_2__Fibrobacteria;D_3__Fibrobacterales;D_4__Fibrobacteraceae;D_5__uncultured	76	86	36	57	59	87	45	41	47	51	20	14	14	18	22	19	22	29	0	8	6	7
D_0__Bacteria;D_1__Firmicutes;D_2__Bacilli;D_3__Bacillales;D_4__Family XII;D_5__Exiguobacterium	0	0	0	0	0	0	41	43	44	0	37	38	32	32	120	124	126	133	26	0	37	17
D_0__Bacteria;D_1__Firmicutes;D_2__Clostridia;D_3__Clostridiales;D_4__Christensenellaceae;D_5__Christensenellaceae R-7 group	96	154	81	131	181	172	78	56	81	61	100	89	62	89	77	107	72	117	95	60	64	65
D_0__Bacteria;D_1__Firmicutes;D_2__Clostridia;D_3__Clostridiales;D_4__Family XII;D_5__Fusibacter	268	215	132	187	166	134	61	132	135	226	102	67	66	100	316	395	329	443	20	37	15	32
D_0__Bacteria;D_1__Firmicutes;D_2__Clostridia;D_3__Clostridiales;D_4__Family XIII;D_5__[Eubacterium] brachy group	141	170	117	166	191	104	79	63	67	72	79	75	64	62	78	115	75	105	93	67	87	80
D_0__Bacteria;D_1__Firmicutes;D_2__Clostridia;D_3__Clostridiales;D_4__Peptococcaceae;D_5__uncultured	0	0	0	0	0	0	0	7	0	6	0	0	7	0	0	6	3	0	0	0	0	0
D_0__Bacteria;D_1__Firmicutes;D_2__Clostridia;D_3__Clostridiales;D_4__Ruminococcaceae;D_5__Ercella	0	0	0	0	0	0	0	0	0	0	0	0	0	0	0	0	0	0	22	18	19	19
D_0__Bacteria;D_1__Firmicutes;D_2__Clostridia;D_3__Clostridiales;D_4__Ruminococcaceae;D_5__Ruminococcaceae UCG-013	16	0	12	17	0	0	76	48	25	33	97	61	71	64	42	21	18	61	48	75	78	65
D_0__Bacteria;D_1__Firmicutes;D_2__Clostridia;D_3__Clostridiales;D_4__Ruminococcaceae;D_5__Ruminococcaceae UCG-014	0	0	0	0	0	5	0	0	0	0	0	0	0	0	0	0	0	0	21	16	24	14
D_0__Bacteria;D_1__Firmicutes;D_2__Clostridia;D_3__Clostridiales;D_4__Ruminococcaceae;D_5__uncultured	87	105	64	102	95	80	18	9	33	44	31	15	17	39	11	31	12	22	15	20	16	9
D_0__Bacteria;D_1__Firmicutes;D_2__Clostridia;D_3__Clostridiales;D_4__Ruminococcaceae;__	0	0	0	0	0	0	0	0	0	0	0	0	0	0	0	0	0	0	11	14	13	14
D_0__Bacteria;D_1__Firmicutes;D_2__Clostridia;D_3__Clostridiales;D_4__TC1;D_5__uncultured bacterium	62	41	29	0	57	33	4	0	10	14	0	5	0	6	30	37	26	42	16	7	6	7
D_0__Bacteria;D_1__Fusobacteria;D_2__Fusobacteriia;D_3__Fusobacteriales;D_4__Leptotrichiaceae;D_5__Hypnocyclicus	17	17	0	10	16	10	11	13	22	8	12	6	6	0	22	24	32	31	22	30	31	32
D_0__Bacteria;D_1__Kiritimatiellaeota;D_2__Kiritimatiellae;D_3__WCHB1-41;D_4__metagenome;D_5__metagenome	517	69	71	80	58	66	401	85	87	64	670	688	379	320	93	99	95	127	2426	2872	2306	2210
D_0__Bacteria;D_1__Kiritimatiellaeota;D_2__Kiritimatiellae;D_3__WCHB1-41;D_4__uncultured Verrucomicrobia bacterium;D_5__uncultured Verrucomicrobia bacterium	275	415	300	472	382	268	579	336	340	360	503	469	348	325	190	178	189	209	97	108	104	112
D_0__Bacteria;D_1__Kiritimatiellaeota;D_2__Kiritimatiellae;D_3__WCHB1-41;D_4__uncultured bacterium;D_5__uncultured bacterium	7537	11226	6321	8749	7307	6652	4379	5533	6841	5035	2492	2351	2351	2862	3861	2690	3082	3613	1205	1471	1013	1125
D_0__Bacteria;D_1__Kiritimatiellaeota;D_2__Kiritimatiellae;D_3__WCHB1-41;D_4__uncultured marine bacterium;D_5__uncultured marine bacterium	244	434	347	365	306	243	473	295	313	297	447	402	338	390	412	334	312	411	126	164	131	91
D_0__Bacteria;D_1__Kiritimatiellaeota;D_2__Kiritimatiellae;D_3__WCHB1-41;D_4__uncultured organism;D_5__uncultured organism	0	41	0	34	32	20	21	18	21	0	0	10	18	16	0	0	0	6	0	6	0	7
D_0__Bacteria;D_1__Kiritimatiellaeota;D_2__Kiritimatiellae;D_3__WCHB1-41;__;__	113	137	56	132	89	88	276	123	127	141	278	269	142	157	142	116	150	153	491	547	412	441
D_0__Bacteria;D_1__LCP-89;D_2__uncultured bacterium;D_3__uncultured bacterium;D_4__uncultured bacterium;D_5__uncultured bacterium	102	54	43	39	66	59	0	22	15	13	23	21	16	18	0	0	13	9	14	13	16	10
D_0__Bacteria;D_1__Patescibacteria;D_2__ABY1;D_3__Candidatus Falkowbacteria;__;__	15	0	0	0	0	0	0	0	0	0	0	8	0	0	0	0	160	25	0	13	0	0
D_0__Bacteria;D_1__Patescibacteria;D_2__Berkelbacteria;D_3__uncultured bacterium;D_4__uncultured bacterium;D_5__uncultured bacterium	428	1400	779	943	708	693	3564	6517	5700	4993	4405	2440	4924	5157	9319	8231	8596	13736	963	752	1018	657
D_0__Bacteria;D_1__Patescibacteria;D_2__Gracilibacteria;D_3__Absconditabacteriales (SR1);D_4__uncultured candidate division SR1 bacterium;D_5__uncultured candidate division SR1 bacterium	0	9	9	0	7	0	9	0	5	0	5	0	0	0	19	0	10	7	18	15	15	20
D_0__Bacteria;D_1__Patescibacteria;D_2__Parcubacteria;D_3__Candidatus Kaiserbacteria;D_4__Parcubacteria group bacterium GW2011_GWD2_42_14;D_5__Parcubacteria group bacterium GW2011_GWD2_42_14	0	0	0	0	0	0	0	0	0	0	0	0	0	0	8	0	10	15	12	9	11	0
D_0__Bacteria;D_1__Planctomycetes;D_2__OM190;D_3__uncultured bacterium;D_4__uncultured bacterium;D_5__uncultured bacterium	261	183	89	105	92	168	45	73	0	34	34	26	36	45	40	28	36	34	26	17	36	21
D_0__Bacteria;D_1__Planctomycetes;D_2__Phycisphaerae;D_3__MSBL9;D_4__L21-RPul-D3;D_5__uncultured bacterium	0	0	0	0	0	0	0	0	0	0	3	0	0	0	0	0	0	0	9	15	21	21
D_0__Bacteria;D_1__Planctomycetes;D_2__Phycisphaerae;D_3__Phycisphaerales;D_4__Phycisphaeraceae;D_5__CL500-3	1875	886	646	533	410	692	81	289	237	194	27	30	62	87	73	50	63	90	13	40	24	38
D_0__Bacteria;D_1__Planctomycetes;D_2__Planctomycetacia;D_3__Pirellulales;D_4__Pirellulaceae;D_5__Pirellula	164	249	191	228	280	118	97	131	148	100	91	62	80	95	103	109	102	144	110	84	107	115
D_0__Bacteria;D_1__Planctomycetes;D_2__Planctomycetacia;D_3__Pirellulales;D_4__Pirellulaceae;D_5__Rhodopirellula	12	9	11	0	16	8	0	0	0	0	0	0	0	0	0	0	0	0	0	0	4	0
D_0__Bacteria;D_1__Planctomycetes;D_2__Planctomycetacia;D_3__Pirellulales;D_4__Pirellulaceae;D_5__uncultured	20	20	0	10	0	0	0	6	0	0	6	0	0	0	11	0	0	8	0	13	14	14
D_0__Bacteria;D_1__Planctomycetes;D_2__Planctomycetacia;D_3__Planctomycetales;D_4__Rubinisphaeraceae;D_5__uncultured	25	52	56	0	52	0	0	0	41	37	0	0	0	20	104	27	110	150	0	0	0	0
D_0__Bacteria;D_1__Proteobacteria;D_2__Alphaproteobacteria;D_3__Acetobacterales;D_4__Acetobacteraceae;D_5__Roseomonas	101	71	17	87	90	63	29	34	37	37	21	32	28	22	53	40	53	75	64	0	0	86
D_0__Bacteria;D_1__Proteobacteria;D_2__Alphaproteobacteria;D_3__Caulobacterales;D_4__Caulobacteraceae;D_5__Brevundimonas	0	0	0	0	0	0	0	0	0	0	0	0	0	0	0	0	0	0	7	10	16	14
D_0__Bacteria;D_1__Proteobacteria;D_2__Alphaproteobacteria;D_3__Caulobacterales;D_4__Hyphomonadaceae;D_5__UKL13-1	0	0	0	5	4	0	0	0	0	0	0	3	0	2	10	0	6	7	55	61	67	54
D_0__Bacteria;D_1__Proteobacteria;D_2__Alphaproteobacteria;D_3__Paracaedibacterales;D_4__Paracaedibacteraceae;D_5__Candidatus Finniella	0	0	0	0	0	5	0	4	0	5	0	0	0	0	10	0	0	7	7	7	7	0
D_0__Bacteria;D_1__Proteobacteria;D_2__Alphaproteobacteria;D_3__Paracaedibacterales;D_4__Paracaedibacteraceae;D_5__uncultured	0	0	0	0	0	0	0	0	0	0	0	0	0	0	0	0	0	0	12	17	11	17
D_0__Bacteria;D_1__Proteobacteria;D_2__Alphaproteobacteria;D_3__Rhodobacterales;D_4__Rhodobacteraceae;D_5__Rhodobacter	31	27	20	25	20	17	7	17	13	0	9	5	0	0	82	33	26	53	38	39	39	20
D_0__Bacteria;D_1__Proteobacteria;D_2__Alphaproteobacteria;D_3__Rhodobacterales;D_4__Rhodobacteraceae;__	107	179	87	141	144	96	66	81	80	108	53	25	41	45	764	540	647	706	499	529	606	507
D_0__Bacteria;D_1__Proteobacteria;D_2__Alphaproteobacteria;D_3__Rickettsiales;D_4__Midichloriaceae;D_5__MD3-55	132	151	89	115	91	153	20	19	23	0	14	13	14	0	11	13	14	24	46	51	48	44
D_0__Bacteria;D_1__Proteobacteria;D_2__Alphaproteobacteria;D_3__Rickettsiales;D_4__Rickettsiaceae;D_5__Candidatus Megaira	39	52	34	38	37	60	20	14	16	21	9	17	13	11	23	23	24	0	67	69	93	48
D_0__Bacteria;D_1__Proteobacteria;D_2__Alphaproteobacteria;D_3__Rickettsiales;D_4__Rickettsiaceae;D_5__uncultured	29	13	16	0	14	9	0	0	0	0	0	0	0	0	0	0	0	0	8	6	0	7
D_0__Bacteria;D_1__Proteobacteria;D_2__Alphaproteobacteria;D_3__Rickettsiales;D_4__uncultured;D_5__uncultured bacterium	0	0	0	0	0	0	0	0	0	0	0	0	0	0	0	0	0	0	23	9	7	7
D_0__Bacteria;D_1__Proteobacteria;D_2__Alphaproteobacteria;D_3__Sphingomonadales;D_4__Sphingomonadaceae;D_5__Sphingorhabdus	36	58	26	35	24	34	8	0	11	5	0	0	0	0	0	9	9	12	12	13	14	15
D_0__Bacteria;D_1__Proteobacteria;D_2__Alphaproteobacteria;D_3__uncultured;D_4__Lacibacterium aquatile;D_5__Lacibacterium aquatile	33	29	21	24	22	24	0	0	0	0	0	0	0	7	0	0	4	5	3	8	0	7
D_0__Bacteria;D_1__Proteobacteria;D_2__Deltaproteobacteria;D_3__Bdellovibrionales;D_4__Bacteriovoracaceae;D_5__Bacteriovorax	0	0	0	0	0	0	0	0	0	0	0	0	0	0	0	0	0	2	6	10	10	0
D_0__Bacteria;D_1__Proteobacteria;D_2__Deltaproteobacteria;D_3__Bdellovibrionales;D_4__Bacteriovoracaceae;D_5__Peredibacter	37	48	27	19	20	34	8	0	0	11	0	0	0	0	18	21	14	15	72	61	67	64
D_0__Bacteria;D_1__Proteobacteria;D_2__Deltaproteobacteria;D_3__Bdellovibrionales;D_4__Bdellovibrionaceae;D_5__OM27 clade	8	13	3	0	5	11	0	0	0	8	0	4	0	0	0	0	0	0	0	0	0	0
D_0__Bacteria;D_1__Proteobacteria;D_2__Deltaproteobacteria;D_3__Bradymonadales;D_4__uncultured bacterium;D_5__uncultured bacterium	33	21	0	25	0	0	6	16	16	15	6	0	0	9	5	0	0	7	0	0	0	0
D_0__Bacteria;D_1__Proteobacteria;D_2__Deltaproteobacteria;D_3__Desulfobacterales;D_4__Desulfobacteraceae;D_5__uncultured	310	203	158	120	208	263	36	16	61	25	10	47	0	58	29	55	94	152	7	10	0	12
D_0__Bacteria;D_1__Proteobacteria;D_2__Deltaproteobacteria;D_3__Desulfobacterales;D_4__Desulfobacteraceae;__	167	61	67	63	78	100	0	44	41	42	0	0	40	30	133	117	102	207	0	0	0	0
D_0__Bacteria;D_1__Proteobacteria;D_2__Deltaproteobacteria;D_3__Desulfobacterales;D_4__Desulfobulbaceae;D_5__Desulfobulbus	491	454	429	398	338	322	189	113	193	164	250	234	216	190	217	224	211	228	92	100	85	85
D_0__Bacteria;D_1__Proteobacteria;D_2__Deltaproteobacteria;D_3__Desulfobacterales;D_4__Desulfobulbaceae;D_5__[Desulfobacterium] catecholicum group	542	549	486	567	522	374	278	220	203	203	248	256	298	251	240	215	273	270	258	266	274	279
D_0__Bacteria;D_1__Proteobacteria;D_2__Deltaproteobacteria;D_3__Desulfovibrionales;D_4__Desulfomicrobiaceae;D_5__Desulfomicrobium	131	92	108	129	106	90	38	55	47	49	31	32	33	32	59	46	49	45	10	21	18	0
D_0__Bacteria;D_1__Proteobacteria;D_2__Deltaproteobacteria;D_3__Myxococcales;D_4__P3OB-42;D_5__uncultured bacterium	16	23	0	15	15	20	0	0	0	0	0	0	0	3	5	0	0	3	0	0	0	4
D_0__Bacteria;D_1__Proteobacteria;D_2__Deltaproteobacteria;D_3__Syntrophobacterales;D_4__Syntrophaceae;__	0	0	6	7	5	6	0	0	0	0	0	0	0	0	9	9	0	0	0	0	0	0
D_0__Bacteria;D_1__Proteobacteria;D_2__Gammaproteobacteria;D_3__Aeromonadales;D_4__Aeromonadaceae;D_5__Aeromonas	18	0	0	8	0	0	22	16	22	12	13	20	11	0	14	7	18	16	20	16	19	14
D_0__Bacteria;D_1__Proteobacteria;D_2__Gammaproteobacteria;D_3__Alteromonadales;D_4__Alteromonadaceae;D_5__Rheinheimera	221	176	111	154	146	160	404	466	531	393	926	986	1088	914	12378	12360	12828	11016	2906	3612	3056	2591
D_0__Bacteria;D_1__Proteobacteria;D_2__Gammaproteobacteria;D_3__Betaproteobacteriales;D_4__Aquaspirillaceae;D_5__Aquaspirillum	13	11	0	19	22	27	14	12	18	9	8	16	11	6	26	19	18	21	20	33	33	38
D_0__Bacteria;D_1__Proteobacteria;D_2__Gammaproteobacteria;D_3__Betaproteobacteriales;D_4__Burkholderiaceae;D_5__Aquabacterium	0	0	0	0	0	0	0	0	0	0	0	0	0	0	0	0	0	0	28	50	37	33
D_0__Bacteria;D_1__Proteobacteria;D_2__Gammaproteobacteria;D_3__Betaproteobacteriales;D_4__Burkholderiaceae;D_5__Comamonas	0	0	0	0	0	0	0	0	0	0	0	0	0	0	103	63	79	71	146	175	184	143
D_0__Bacteria;D_1__Proteobacteria;D_2__Gammaproteobacteria;D_3__Betaproteobacteriales;D_4__Burkholderiaceae;D_5__Giesbergeria	13	0	0	16	24	0	0	0	0	0	0	0	0	0	20	16	0	24	0	16	17	12
D_0__Bacteria;D_1__Proteobacteria;D_2__Gammaproteobacteria;D_3__Betaproteobacteriales;D_4__Burkholderiaceae;D_5__Hydrogenophaga	1125	1289	913	1240	1183	1039	836	1175	1064	1288	503	342	468	473	3182	2364	2825	2999	9978	11166	10429	9089
D_0__Bacteria;D_1__Proteobacteria;D_2__Gammaproteobacteria;D_3__Betaproteobacteriales;D_4__Burkholderiaceae;D_5__Ideonella	34	29	0	24	21	22	20	24	35	42	20	0	0	0	34	20	21	29	27	27	30	23
D_0__Bacteria;D_1__Proteobacteria;D_2__Gammaproteobacteria;D_3__Betaproteobacteriales;D_4__Burkholderiaceae;D_5__Inhella	0	0	0	0	0	0	0	0	0	0	0	0	0	0	13	0	0	13	20	28	17	25
D_0__Bacteria;D_1__Proteobacteria;D_2__Gammaproteobacteria;D_3__Betaproteobacteriales;D_4__Burkholderiaceae;D_5__Limnohabitans	0	0	0	0	0	0	0	0	0	0	0	0	0	0	0	21	10	0	89	74	85	94
D_0__Bacteria;D_1__Proteobacteria;D_2__Gammaproteobacteria;D_3__Betaproteobacteriales;D_4__Burkholderiaceae;D_5__MWH-UniP1 aquatic group	508	325	207	246	245	330	35	83	94	101	54	30	31	42	170	156	127	146	39	44	26	40
D_0__Bacteria;D_1__Proteobacteria;D_2__Gammaproteobacteria;D_3__Betaproteobacteriales;D_4__Burkholderiaceae;D_5__Polaromonas	36	31	0	31	27	28	33	56	58	53	18	25	27	18	13	14	15	15	0	20	8	0
D_0__Bacteria;D_1__Proteobacteria;D_2__Gammaproteobacteria;D_3__Betaproteobacteriales;D_4__Burkholderiaceae;D_5__Polynucleobacter	240	209	131	207	174	187	37	37	40	43	16	0	34	26	60	85	87	106	142	139	165	168
D_0__Bacteria;D_1__Proteobacteria;D_2__Gammaproteobacteria;D_3__Betaproteobacteriales;D_4__Burkholderiaceae;D_5__Rubrivivax	37	76	40	46	40	40	0	42	0	0	30	0	15	0	0	21	22	25	0	0	0	28
D_0__Bacteria;D_1__Proteobacteria;D_2__Gammaproteobacteria;D_3__Betaproteobacteriales;D_4__Burkholderiaceae;__	2733	3597	2439	3095	3018	2789	1816	2971	2566	3287	1048	967	1254	1176	4628	3435	4025	4495	10111	11225	10724	9093
D_0__Bacteria;D_1__Proteobacteria;D_2__Gammaproteobacteria;D_3__Betaproteobacteriales;D_4__Chromobacteriaceae;D_5__Vogesella	0	0	0	0	0	0	40	56	61	61	0	64	49	38	26	31	35	31	14	0	0	0
D_0__Bacteria;D_1__Proteobacteria;D_2__Gammaproteobacteria;D_3__Betaproteobacteriales;D_4__Methylophilaceae;D_5__Candidatus Methylopumilus	89	83	58	52	53	67	24	23	33	19	0	14	14	8	15	27	26	20	0	25	19	17
D_0__Bacteria;D_1__Proteobacteria;D_2__Gammaproteobacteria;D_3__Betaproteobacteriales;D_4__Methylophilaceae;D_5__Methylotenera	40	37	22	29	26	26	27	26	25	19	20	21	10	0	0	20	24	16	45	49	57	0
D_0__Bacteria;D_1__Proteobacteria;D_2__Gammaproteobacteria;D_3__Betaproteobacteriales;D_4__Methylophilaceae;__	687	625	433	588	499	665	150	160	181	161	103	119	83	85	147	167	136	166	721	629	763	681
D_0__Bacteria;D_1__Proteobacteria;D_2__Gammaproteobacteria;D_3__Betaproteobacteriales;D_4__Neisseriaceae;D_5__uncultured	14	31	20	31	21	33	0	18	13	8	0	0	0	0	20	16	31	36	14	32	16	0
D_0__Bacteria;D_1__Proteobacteria;D_2__Gammaproteobacteria;D_3__Betaproteobacteriales;D_4__Rhodocyclaceae;D_5__Dechlorobacter	0	0	10	0	0	0	0	0	0	0	0	0	0	0	8	0	0	10	11	20	14	0
D_0__Bacteria;D_1__Proteobacteria;D_2__Gammaproteobacteria;D_3__Betaproteobacteriales;D_4__Rhodocyclaceae;D_5__Dechloromonas	28	72	38	0	35	50	0	0	0	19	0	0	22	0	83	49	87	74	145	135	137	102
D_0__Bacteria;D_1__Proteobacteria;D_2__Gammaproteobacteria;D_3__Betaproteobacteriales;D_4__Rhodocyclaceae;__	14	48	0	0	57	0	28	24	0	0	0	0	0	0	48	37	30	37	69	77	57	43
D_0__Bacteria;D_1__Proteobacteria;D_2__Gammaproteobacteria;D_3__Betaproteobacteriales;D_4__T34;D_5__uncultured beta proteobacterium	431	393	290	170	130	313	29	0	26	0	0	27	0	0	84	67	77	45	73	87	48	24
D_0__Bacteria;D_1__Proteobacteria;D_2__Gammaproteobacteria;D_3__Cellvibrionales;D_4__Cellvibrionaceae;D_5__Cellvibrio	312	294	189	240	210	297	56	75	104	89	32	40	27	28	106	89	102	106	127	127	120	101
D_0__Bacteria;D_1__Proteobacteria;D_2__Gammaproteobacteria;D_3__Cellvibrionales;D_4__Spongiibacteraceae;D_5__BD1-7 clade	21	0	10	17	0	19	0	0	0	0	0	4	0	0	0	7	0	0	0	0	0	0
D_0__Bacteria;D_1__Proteobacteria;D_2__Gammaproteobacteria;D_3__Gammaproteobacteria Incertae Sedis;D_4__Unknown Family;D_5__Acidibacter	50	0	11	0	51	30	0	0	0	0	0	0	0	0	20	0	23	0	0	10	0	0
D_0__Bacteria;D_1__Proteobacteria;D_2__Gammaproteobacteria;D_3__Methylococcales;D_4__Methylococcaceae;D_5__Methyloparacoccus	16	11	12	18	12	21	0	0	0	0	0	0	0	4	0	10	7	13	19	0	14	16
D_0__Bacteria;D_1__Proteobacteria;D_2__Gammaproteobacteria;D_3__Methylococcales;D_4__Methylomonaceae;D_5__Methylomonas	843	515	412	386	566	308	52	55	70	62	38	28	34	35	108	126	169	149	1771	1706	1777	1852
D_0__Bacteria;D_1__Proteobacteria;D_2__Gammaproteobacteria;D_3__Methylococcales;D_4__Methylomonaceae;D_5__uncultured	7	0	0	20	32	10	0	0	0	0	0	0	0	0	0	0	0	0	9	0	9	45
D_0__Bacteria;D_1__Proteobacteria;D_2__Gammaproteobacteria;D_3__Oceanospirillales;D_4__Pseudohongiellaceae;D_5__Pseudohongiella	11	9	0	3	0	0	0	0	0	0	0	0	0	0	0	0	0	0	0	0	5	0
D_0__Bacteria;D_1__Proteobacteria;D_2__Gammaproteobacteria;D_3__Pseudomonadales;D_4__Pseudomonadaceae;D_5__Pseudomonas	0	22	32	25	0	25	34	17	32	0	24	23	27	8	281	246	266	239	182	225	202	191
D_0__Bacteria;D_1__Proteobacteria;__;__;__;__	38	35	26	21	21	48	17	12	13	16	9	6	6	9	0	12	10	11	39	34	22	31
D_0__Bacteria;D_1__Spirochaetes;D_2__Leptospirae;D_3__Leptospirales;D_4__Leptospiraceae;D_5__Leptospira	8	6	0	0	0	0	2	0	0	0	0	0	0	0	5	0	6	10	6	0	0	0
D_0__Bacteria;D_1__Spirochaetes;D_2__Spirochaetia;D_3__Spirochaetales;D_4__Spirochaetaceae;D_5__Treponema	33	99	32	60	8	89	89	70	51	38	95	68	47	47	39	9	25	36	73	48	47	49
D_0__Bacteria;D_1__Spirochaetes;D_2__Spirochaetia;D_3__Spirochaetales;D_4__Spirochaetaceae;D_5__uncultured	137	257	136	307	161	154	216	212	170	186	242	226	232	250	57	58	33	82	68	75	68	66
D_0__Bacteria;D_1__Tenericutes;D_2__Mollicutes;D_3__Acholeplasmatales;D_4__Acholeplasmataceae;D_5__Acholeplasma	7	4	6	0	0	3	0	0	0	0	0	0	0	0	5	0	3	0	0	0	0	0
D_0__Bacteria;D_1__Tenericutes;D_2__Mollicutes;D_3__Izimaplasmatales;D_4__Izimaplasmataceae;D_5__uncultured bacterium	18669	19954	14511	10810	9756	17607	8766	8482	9038	6098	6785	7223	6018	6656	8604	7311	7565	7351	5819	6572	5288	4801
D_0__Bacteria;D_1__Verrucomicrobia;D_2__Verrucomicrobiae;D_3__Chthoniobacterales;D_4__Terrimicrobiaceae;D_5__FukuN18 freshwater group	20	16	0	21	18	17	31	46	28	22	0	17	0	20	220	143	141	161	16935	17626	23809	18835
D_0__Bacteria;D_1__Verrucomicrobia;D_2__Verrucomicrobiae;D_3__Chthoniobacterales;D_4__Terrimicrobiaceae;D_5__Terrimicrobium	366	386	282	343	177	305	191	335	252	218	90	104	102	65	325	189	251	206	31	51	47	31
D_0__Bacteria;D_1__Verrucomicrobia;D_2__Verrucomicrobiae;D_3__Methylacidiphilales;D_4__Methylacidiphilaceae;D_5__uncultured	27	20	17	16	13	24	0	6	0	0	0	0	5	0	2	2	0	0	9	5	0	2
D_0__Bacteria;D_1__Verrucomicrobia;D_2__Verrucomicrobiae;D_3__Pedosphaerales;D_4__Pedosphaeraceae;D_5__bacterium SH3-11	35	31	26	26	21	18	9	23	15	6	3	0	0	10	35	44	35	33	12	12	0	0
D_0__Bacteria;D_1__Verrucomicrobia;D_2__Verrucomicrobiae;D_3__Pedosphaerales;D_4__Pedosphaeraceae;__	1165	1202	932	926	1706	1059	364	383	316	240	370	267	383	355	610	506	586	633	292	253	277	282
D_0__Bacteria;D_1__Verrucomicrobia;D_2__Verrucomicrobiae;D_3__Verrucomicrobiales;D_4__Verrucomicrobiaceae;D_5__Brevifollis	26	13	0	12	0	12	0	10	0	0	0	0	0	0	24	13	28	34	31	32	52	39
D_0__Bacteria;D_1__Verrucomicrobia;D_2__Verrucomicrobiae;D_3__Verrucomicrobiales;D_4__Verrucomicrobiaceae;D_5__Prosthecobacter	306	218	79	219	190	163	58	89	89	73	54	49	67	29	137	88	112	125	599	519	734	578
D_0__Bacteria;D_1__Verrucomicrobia;D_2__Verrucomicrobiae;D_3__Verrucomicrobiales;D_4__Verrucomicrobiaceae;D_5__uncultured	0	0	10	8	13	5	0	0	0	0	0	0	0	13	4	10	0	19	31	16	48	26
D_0__Bacteria;D_1__WS4;D_2__uncultured Armatimonadetes bacterium;D_3__uncultured Armatimonadetes bacterium;D_4__uncultured Armatimonadetes bacterium;D_5__uncultured Armatimonadetes bacterium	90	114	60	0	53	51	53	83	44	32	69	41	74	49	27	13	0	22	62	59	70	60
D_0__Bacteria;D_1__WS4;D_2__uncultured bacterium;D_3__uncultured bacterium;D_4__uncultured bacterium;D_5__uncultured bacterium	1486	2408	1339	2155	1517	1448	1822	6024	2842	3306	1112	770	1862	1524	1289	1077	862	1633	110	111	135	89
D_0__Bacteria;__;__;__;__;__	0	36	10	35	10	22	0	0	7	8	4	0	5	10	759	306	659	647	66	70	79	60

## Sheet: August Treatment Incubations
August Treatment Incubations	Lake 0 m t = -24h	Lake 0 m t = -24h	Lake 0 m t = -24h	Lake 0 m t = -24h	Lake 0 m t = -24h	Lake 0 m t = -24h	Lake 0 m t = -24h	Incubation 0mg/L H2O2 t = 24h	Incubation 0mg/L H2O2 t = 24h	Incubation 0mg/L H2O2 t = 24h	Incubation 0mg/L H2O2 t = 24h	Incubation 0mg/L H2O2 t = 48h	Incubation 0mg/L H2O2 t = 48h	Incubation 0mg/L H2O2 t = 48h	Incubation 0mg/L H2O2 t = 48h	Incubation 0mg/L H2O2 t = 96h	Incubation 0mg/L H2O2 t = 96h	Incubation 0mg/L H2O2 t = 96h	Incubation 0mg/L H2O2 t = 96h	Incubation 2.5mg/L H2O2 t = 24h	Incubation 2.5mg/L H2O2 t = 24h	Incubation 2.5mg/L H2O2 t = 24h	Incubation 2.5mg/L H2O2 t = 24h	Incubation 2.5mg/L H2O2 t = 48h	Incubation 2.5mg/L H2O2 t = 48h	Incubation 2.5mg/L H2O2 t = 48h	Incubation 2.5mg/L H2O2 t = 48h	Incubation 2.5mg/L H2O2 t = 96h	Incubation 2.5mg/L H2O2 t = 96h	Incubation 2.5mg/L H2O2 t = 96h	Incubation 10mg/L H2O2 t = 24h	Incubation 10mg/L H2O2 t = 24h	Incubation 10mg/L H2O2 t = 24h	Incubation 10mg/L H2O2 t = 24h	Incubation 10mg/L H2O2 t = 48h	Incubation 10mg/L H2O2 t = 48h	Incubation 10mg/L H2O2 t = 48h	Incubation 10mg/L H2O2 t = 48h	Incubation 10mg/L H2O2 t = 96h	Incubation 10mg/L H2O2 t = 96h	Incubation 10mg/L H2O2 t = 96h	Incubation 10mg/L H2O2 t = 96h
Taxonomy	170	171	172	173	174	175	176	225	226	227	228	265	266	267	268	305	306	307	308	233	234	235	236	273	274	275	276	313	314	316	241	242	243	244	281	282	283	284	321	322	323	324
D_0__Bacteria;D_1__Acidobacteria;D_2__Acidobacteriia;D_3__Solibacterales;D_4__Solibacteraceae (Subgroup 3);D_5__Paludibaculum	0	0	0	0	0	0	0	0	0	0	0	0	0	0	0	0	0	0	0	0	0	0	0	0	0	0	0	0	0	0	0	0	0	0	0	0	0	0	18	18	18	15
D_0__Bacteria;D_1__Acidobacteria;D_2__Blastocatellia (Subgroup 4);D_3__11-24;D_4__uncultured bacterium;D_5__uncultured bacterium	424	160	137	227	170	129	170	306	181	158	495	792	730	613	1139	426	557	9	248	29	5	6	4	0	9	9	12	0	7	8	16	18	7	10	0	10	21	18	12	11	0	7
D_0__Bacteria;D_1__Actinobacteria;D_2__Acidimicrobiia;D_3__Microtrichales;D_4__Ilumatobacteraceae;D_5__CL500-29 marine group	990	1266	688	900	896	1305	554	45	37	26	51	9	11	0	14	0	0	0	0	4	0	5	0	0	0	0	0	4	5	0	39	24	20	22	17	31	42	63	0	6	0	5
D_0__Bacteria;D_1__Actinobacteria;D_2__Actinobacteria;D_3__Frankiales;D_4__Sporichthyaceae;D_5__Candidatus Planktophila	1196	1701	932	1412	1245	1515	822	344	331	236	315	72	68	23	138	0	16	0	9	153	45	26	36	60	61	117	77	17	15	67	201	155	145	75	136	182	211	290	47	33	28	22
D_0__Bacteria;D_1__Actinobacteria;D_2__Actinobacteria;D_3__Frankiales;D_4__Sporichthyaceae;D_5__hgcI clade	7250	10245	5283	9134	7471	8446	4999	3447	3408	3680	3937	480	622	252	989	80	109	68	101	3520	1127	1059	994	1637	2387	3956	2342	557	507	1565	4631	3009	2946	2370	4943	5457	6441	7263	2068	1299	1630	903
D_0__Bacteria;D_1__Actinobacteria;D_2__Actinobacteria;D_3__Frankiales;D_4__Sporichthyaceae;__	4994	6875	3763	5601	5012	6521	3301	1755	1763	1288	2066	534	407	122	1195	35	88	15	34	382	138	130	115	119	133	225	140	41	32	64	1412	962	936	620	745	1057	1116	1414	284	231	316	246
D_0__Bacteria;D_1__Actinobacteria;D_2__Actinobacteria;D_3__Micrococcales;D_4__Microbacteriaceae;D_5__Aurantimicrobium	0	0	0	0	0	0	0	0	0	0	21	0	0	0	0	0	0	0	0	0	0	0	0	12	10	10	10	13	24	87	0	0	0	0	0	0	0	0	0	0	0	0
D_0__Bacteria;D_1__Actinobacteria;D_2__Actinobacteria;D_3__Micrococcales;D_4__Microbacteriaceae;D_5__Candidatus Aquiluna	14	28	14	32	32	35	14	22	29	0	26	19	12	0	54	0	0	0	0	0	0	0	0	34	14	43	43	107	137	345	16	19	16	17	35	74	87	87	0	0	0	0
D_0__Bacteria;D_1__Actinobacteria;D_2__Actinobacteria;D_3__Micrococcales;D_4__Microbacteriaceae;D_5__Candidatus Limnoluna	1444	1556	845	954	872	1622	784	566	446	369	569	393	394	269	643	18	50	0	17	219	86	87	74	256	176	416	356	191	254	444	595	602	562	481	1685	1662	2281	2272	1003	929	926	497
D_0__Bacteria;D_1__Actinobacteria;D_2__Actinobacteria;D_3__Micrococcales;D_4__Microbacteriaceae;D_5__Rhodoluna	209	218	130	139	140	262	123	37	22	32	31	32	22	10	60	0	3	0	0	0	0	0	0	0	0	0	0	0	0	0	25	24	23	17	55	65	67	71	54	40	33	24
D_0__Bacteria;D_1__Actinobacteria;D_2__Actinobacteria;D_3__Micrococcales;D_4__Microbacteriaceae;D_5__XZXXH163	0	0	0	0	0	0	0	0	0	0	0	0	0	0	0	0	0	0	0	0	0	0	0	0	0	5	0	15	16	34	0	0	0	0	0	0	0	0	0	0	0	8
D_0__Bacteria;D_1__Actinobacteria;D_2__Actinobacteria;D_3__Micrococcales;D_4__Microbacteriaceae;__	0	0	0	0	0	0	0	0	0	0	0	0	0	0	6	0	0	0	0	0	0	0	0	11	14	18	15	16	9	42	0	0	0	0	0	0	6	7	0	0	0	0
D_0__Bacteria;D_1__Armatimonadetes;D_2__Fimbriimonadia;D_3__Fimbriimonadales;D_4__Fimbriimonadaceae;D_5__metagenome	0	3	0	4	0	11	0	0	7	0	6	20	9	30	39	0	15	0	4	0	0	0	0	0	0	0	0	0	0	0	3	0	0	0	0	0	0	0	3	0	0	0
D_0__Bacteria;D_1__Bacteroidetes;D_2__Bacteroidia;D_3__Bacteroidales;D_4__Marinilabiliaceae;D_5__[Cytophaga] xylanolytica group	0	0	0	0	0	0	0	0	0	0	0	0	0	0	0	131	66	0	120	0	0	0	0	0	0	0	0	220	366	69	0	0	0	0	72	71	42	0	102	209	178	93
D_0__Bacteria;D_1__Bacteroidetes;D_2__Bacteroidia;D_3__Bacteroidales;D_4__Paludibacteraceae;D_5__Paludibacter	26	42	16	37	18	42	36	13	4	0	39	14	26	24	13	28	32	17	27	51	41	36	34	32	28	27	32	931	17	20	21	36	28	27	21	14	15	21	15	0	10	23
D_0__Bacteria;D_1__Bacteroidetes;D_2__Bacteroidia;D_3__Bacteroidales;D_4__Prolixibacteraceae;D_5__uncultured	14	21	9	14	17	10	15	6	8	0	10	0	0	2	0	13	9	12	17	17	9	23	17	0	4	0	0	10	10	13	0	0	0	0	11	4	20	7	0	0	3	5
D_0__Bacteria;D_1__Bacteroidetes;D_2__Bacteroidia;D_3__Bacteroidales;D_4__Rikenellaceae;D_5__Acetobacteroides	0	0	0	0	0	0	0	0	0	0	0	0	0	0	0	303	24	67	27	0	0	0	0	0	11	0	0	1440	8918	106	0	0	0	0	103	131	45	23	9276	3978	6642	514
D_0__Bacteria;D_1__Bacteroidetes;D_2__Bacteroidia;D_3__Bacteroidales;D_4__Rikenellaceae;D_5__SP3-e08	0	0	0	0	0	0	0	0	0	0	0	0	0	0	0	194	78	19	66	0	0	0	0	0	13	5	6	307	396	54	0	0	0	0	9	0	0	8	258	102	46	50
D_0__Bacteria;D_1__Bacteroidetes;D_2__Bacteroidia;D_3__Bacteroidales;D_4__Rikenellaceae;D_5__uncultured	17	27	0	19	19	19	0	8	17	15	28	17	23	29	21	72	31	34	44	45	34	34	32	30	42	25	29	73	63	29	18	38	21	30	44	36	46	36	52	27	24	16
D_0__Bacteria;D_1__Bacteroidetes;D_2__Bacteroidia;D_3__Bacteroidetes VC2.1 Bac22;__;__	0	0	2	0	0	0	0	0	0	0	0	0	0	0	0	15	30	27	40	0	0	0	0	0	0	0	0	0	0	3	0	0	0	0	0	0	0	0	0	0	0	0
D_0__Bacteria;D_1__Bacteroidetes;D_2__Bacteroidia;D_3__Chitinophagales;D_4__Chitinophagaceae;D_5__Dinghuibacter	0	0	0	0	0	0	0	0	0	0	0	3	0	8	11	7	13	0	0	0	4	0	2	110	66	183	392	328	202	521	6	0	0	6	7	0	11	13	0	0	0	0
D_0__Bacteria;D_1__Bacteroidetes;D_2__Bacteroidia;D_3__Chitinophagales;D_4__Chitinophagaceae;D_5__Ferruginibacter	0	0	0	0	0	0	0	0	0	0	0	0	0	0	0	22	16	21	12	0	0	0	0	0	0	0	0	0	0	0	0	0	0	0	0	0	0	0	0	0	0	0
D_0__Bacteria;D_1__Bacteroidetes;D_2__Bacteroidia;D_3__Chitinophagales;D_4__Chitinophagaceae;D_5__Lacibacter	35	38	16	44	36	44	34	40	34	19	29	12	19	42	60	16	28	0	0	0	0	0	0	0	8	8	24	0	0	0	16	0	10	7	0	0	0	0	0	0	0	0
D_0__Bacteria;D_1__Bacteroidetes;D_2__Bacteroidia;D_3__Chitinophagales;D_4__Chitinophagaceae;D_5__Sediminibacterium	2219	2948	1228	2527	2794	2359	1427	441	403	203	340	488	654	884	955	1344	890	1203	704	92	61	27	73	225	325	312	606	86	155	187	885	319	423	311	60	125	123	229	86	101	80	26
D_0__Bacteria;D_1__Bacteroidetes;D_2__Bacteroidia;D_3__Chitinophagales;D_4__Chitinophagaceae;D_5__Terrimonas	0	0	0	0	0	0	0	0	0	0	0	11	10	27	25	20	18	22	19	0	0	0	0	0	8	8	0	0	0	0	781	191	327	217	138	242	228	505	0	0	0	0
D_0__Bacteria;D_1__Bacteroidetes;D_2__Bacteroidia;D_3__Chitinophagales;D_4__Chitinophagaceae;D_5__uncultured	64	69	27	73	102	92	49	0	0	0	0	0	26	17	6	33	23	22	32	0	0	0	0	51	87	100	169	191	305	258	8	7	0	0	7	15	18	22	2	32	17	77
D_0__Bacteria;D_1__Bacteroidetes;D_2__Bacteroidia;D_3__Chitinophagales;D_4__Chitinophagaceae;__	1159	1578	648	1378	1343	1505	903	207	203	149	165	230	183	280	468	123	133	67	65	12	9	0	0	43	55	65	98	636	1013	905	988	275	299	211	118	225	186	533	6	35	5	0
D_0__Bacteria;D_1__Bacteroidetes;D_2__Bacteroidia;D_3__Chitinophagales;D_4__Saprospiraceae;D_5__Candidatus Aquirestis	114	100	62	77	77	111	60	140	102	64	130	78	63	60	201	18	28	0	16	141	61	81	62	539	159	512	652	70	11	365	11	6	0	0	24	24	33	33	2	0	0	0
D_0__Bacteria;D_1__Bacteroidetes;D_2__Bacteroidia;D_3__Chitinophagales;D_4__Saprospiraceae;D_5__Haliscomenobacter	91	80	29	43	48	45	41	388	332	238	448	933	712	765	1590	83	633	14	74	231	111	136	121	625	361	777	863	286	23	532	25	19	9	15	20	14	20	18	13	7	13	11
D_0__Bacteria;D_1__Bacteroidetes;D_2__Bacteroidia;D_3__Chitinophagales;D_4__Saprospiraceae;D_5__Lewinella	76	81	36	61	73	54	45	138	62	148	180	79	66	77	97	470	250	876	564	372	160	146	189	1677	584	1759	2361	825	316	1868	17	16	23	16	35	41	51	37	4	10	0	0
D_0__Bacteria;D_1__Bacteroidetes;D_2__Bacteroidia;D_3__Chitinophagales;D_4__Saprospiraceae;D_5__uncultured	69	49	40	66	37	49	37	73	52	58	111	53	95	49	114	18	24	11	19	41	15	20	16	106	68	137	95	72	25	54	6	0	0	3	13	5	40	17	0	40	0	12
D_0__Bacteria;D_1__Bacteroidetes;D_2__Bacteroidia;D_3__Chitinophagales;D_4__uncultured;D_5__uncultured Cytophagales bacterium	1191	1383	604	1225	1376	1439	996	88	65	58	97	201	323	456	479	90	52	17	62	12	3	4	0	0	3	0	0	0	3	0	174	129	145	120	10	40	24	50	11	11	0	0
D_0__Bacteria;D_1__Bacteroidetes;D_2__Bacteroidia;D_3__Chitinophagales;__;__	28	22	15	27	22	22	22	0	0	0	0	2	0	0	0	0	0	0	0	0	0	0	0	0	0	10	7	0	0	150	1	0	0	0	0	0	0	0	0	0	0	0
D_0__Bacteria;D_1__Bacteroidetes;D_2__Bacteroidia;D_3__Cytophagales;D_4__Amoebophilaceae;D_5__uncultured	0	0	0	0	0	0	0	0	0	0	0	0	0	0	0	0	0	0	0	0	0	0	0	0	0	0	0	0	0	0	0	0	0	0	0	0	0	0	9	8	6	4
D_0__Bacteria;D_1__Bacteroidetes;D_2__Bacteroidia;D_3__Cytophagales;D_4__Cytophagaceae;D_5__Cytophaga	0	0	0	0	0	0	0	7	0	0	0	27	31	53	45	24	0	20	19	0	0	0	0	0	0	0	0	0	0	0	0	0	0	0	0	0	0	0	10	10	17	0
D_0__Bacteria;D_1__Bacteroidetes;D_2__Bacteroidia;D_3__Cytophagales;D_4__Microscillaceae;D_5__uncultured	203	158	59	137	124	124	98	447	468	362	444	490	559	758	841	420	305	397	331	519	192	122	147	111	121	171	163	61	60	35	291	129	119	122	211	239	246	206	48	70	84	33
D_0__Bacteria;D_1__Bacteroidetes;D_2__Bacteroidia;D_3__Cytophagales;__;__	0	0	0	0	0	0	0	0	0	0	13	58	51	71	54	1412	1190	5410	4345	0	0	0	0	0	0	0	0	19	11	12	3	0	0	0	11	16	22	10	0	0	0	0
D_0__Bacteria;D_1__Bacteroidetes;D_2__Bacteroidia;D_3__Flavobacteriales;D_4__Cryomorphaceae;D_5__uncultured	552	819	501	790	354	300	291	0	0	0	0	0	0	0	0	0	1	0	0	0	0	0	0	0	0	0	0	0	0	0	12	0	0	0	0	0	0	0	0	0	0	10
D_0__Bacteria;D_1__Bacteroidetes;D_2__Bacteroidia;D_3__Flavobacteriales;D_4__Flavobacteriaceae;D_5__Flavobacterium	12586	14740	7634	14169	10361	14527	7267	2960	2638	2398	3695	14246	18400	20944	18135	27292	20270	24466	29365	7276	5005	5892	5541	10779	13026	15154	12214	12208	8034	11270	3852	2002	3088	3242	11799	13981	20311	16245	18027	24263	10434	13442
D_0__Bacteria;D_1__Bacteroidetes;D_2__Bacteroidia;D_3__Flavobacteriales;D_4__NS9 marine group;D_5__metagenome	0	0	0	0	0	0	0	0	0	0	0	0	0	0	0	0	0	0	0	0	0	0	0	0	0	0	0	0	0	0	0	0	0	0	0	0	0	0	74	68	49	43
D_0__Bacteria;D_1__Bacteroidetes;D_2__Bacteroidia;D_3__Flavobacteriales;D_4__NS9 marine group;D_5__uncultured Bacteroidetes bacterium	1036	1311	614	1389	1033	927	827	17	29	12	30	69	93	116	167	40	39	48	34	30	0	19	12	129	172	232	183	67	63	103	15	6	11	0	7	5	8	8	34	30	33	37
D_0__Bacteria;D_1__Bacteroidetes;D_2__Bacteroidia;D_3__Flavobacteriales;D_4__NS9 marine group;__	22	18	7	22	10	9	10	0	0	0	0	0	0	0	0	0	0	0	0	0	0	0	0	0	0	0	0	0	0	2	0	0	0	0	0	0	0	0	0	4	0	0
D_0__Bacteria;D_1__Bacteroidetes;D_2__Bacteroidia;D_3__Flavobacteriales;D_4__Weeksellaceae;D_5__Chryseobacterium	0	0	0	0	1	7	0	0	0	0	0	11	11	15	8	23	11	16	11	0	0	28	0	54	72	57	57	22	19	20	47	34	31	25	2605	1765	3325	1645	15	46	8	50
D_0__Bacteria;D_1__Bacteroidetes;D_2__Bacteroidia;D_3__Flavobacteriales;D_4__Weeksellaceae;D_5__Cloacibacterium	0	0	0	0	0	0	0	0	0	0	8	87	86	80	47	143	49	78	97	11	15	21	13	64	159	77	114	154	164	101	14	26	31	29	237	340	811	680	89	100	25	253
D_0__Bacteria;D_1__Bacteroidetes;D_2__Bacteroidia;D_3__Sphingobacteriales;D_4__KD1-131;D_5__uncultured bacterium	0	5	0	8	9	9	0	0	0	0	0	0	0	0	7	6	0	8	0	12	6	9	7	0	0	0	0	6	0	4	0	0	0	4	0	6	0	0	0	4	0	0
D_0__Bacteria;D_1__Bacteroidetes;D_2__Bacteroidia;D_3__Sphingobacteriales;D_4__Lentimicrobiaceae;D_5__Lentimicrobium	0	16	6	11	8	9	14	0	6	0	4	7	7	6	15	8	5	7	8	7	9	11	10	8	14	6	10	5	0	5	8	9	8	11	7	7	8	0	0	0	0	3
D_0__Bacteria;D_1__Bacteroidetes;D_2__Bacteroidia;D_3__Sphingobacteriales;D_4__Lentimicrobiaceae;D_5__wastewater metagenome	0	20	0	0	17	21	13	0	9	0	0	7	13	11	0	7	0	8	20	15	0	17	0	10	0	9	9	0	0	16	0	12	6	11	0	0	11	10	17	0	0	0
D_0__Bacteria;D_1__Bacteroidetes;D_2__Bacteroidia;D_3__Sphingobacteriales;D_4__Lentimicrobiaceae;__	0	8	0	0	0	0	0	0	0	0	0	0	3	4	0	0	5	6	0	0	0	0	0	3	0	3	3	0	0	0	4	0	0	0	6	0	0	0	4	0	0	0
D_0__Bacteria;D_1__Bacteroidetes;D_2__Bacteroidia;D_3__Sphingobacteriales;D_4__LiUU-11-161;D_5__uncultured bacterium	8	0	0	9	11	0	0	10	11	12	20	36	22	31	123	20	39	9	13	0	0	0	0	0	0	0	0	0	0	0	0	0	0	0	0	0	0	0	0	0	0	0
D_0__Bacteria;D_1__Bacteroidetes;D_2__Bacteroidia;D_3__Sphingobacteriales;D_4__LiUU-11-161;__	0	0	0	0	0	0	0	7	0	0	0	137	102	106	222	819	679	949	1021	0	0	0	0	0	0	0	0	12	8	6	0	0	0	0	7	8	10	0	0	4	0	0
D_0__Bacteria;D_1__Bacteroidetes;D_2__Bacteroidia;D_3__Sphingobacteriales;D_4__NS11-12 marine group;D_5__Bacteroidetes bacterium OLB11	364	456	193	436	255	219	202	108	102	68	75	5398	5439	3706	4630	1984	1836	212	1001	0	0	0	0	22	16	28	17	23	30	34	19	22	18	20	18	5	20	11	12	89	16	27
D_0__Bacteria;D_1__Bacteroidetes;D_2__Bacteroidia;D_3__Sphingobacteriales;D_4__NS11-12 marine group;D_5__metagenome	444	597	444	647	342	280	272	0	0	0	0	221	222	228	268	492	355	769	625	0	0	0	0	0	0	0	0	15	11	16	0	0	0	0	3	8	0	0	34	15	0	11
D_0__Bacteria;D_1__Bacteroidetes;D_2__Bacteroidia;D_3__Sphingobacteriales;D_4__NS11-12 marine group;D_5__uncultured Bacteroidetes bacterium	0	0	0	0	0	0	0	20	22	24	23	353	400	542	479	543	578	318	376	0	0	0	0	29	18	39	13	31	125	122	0	0	0	0	6	0	16	0	74	52	90	23
D_0__Bacteria;D_1__Bacteroidetes;D_2__Bacteroidia;D_3__Sphingobacteriales;D_4__NS11-12 marine group;D_5__uncultured Cytophagales bacterium	0	0	0	0	0	0	0	0	0	18	19	696	724	1142	851	2547	1712	2302	2111	0	0	6	0	424	193	810	346	1393	1782	1385	0	9	0	11	32	31	127	133	15291	5633	1590	1623
D_0__Bacteria;D_1__Bacteroidetes;D_2__Bacteroidia;D_3__Sphingobacteriales;D_4__NS11-12 marine group;D_5__uncultured bacterium	6	30	8	24	12	12	11	0	0	0	0	68	69	117	123	120	115	141	105	0	0	0	0	0	0	7	0	16	33	50	0	0	0	0	0	0	0	0	7	0	0	0
D_0__Bacteria;D_1__Bacteroidetes;D_2__Bacteroidia;D_3__Sphingobacteriales;D_4__NS11-12 marine group;D_5__uncultured marine bacterium	58	202	99	183	109	70	92	0	5	0	0	8	10	0	17	38	22	43	43	0	0	0	0	0	0	0	0	8	0	3	0	0	0	0	0	0	0	0	2	5	14	3
D_0__Bacteria;D_1__Bacteroidetes;D_2__Bacteroidia;D_3__Sphingobacteriales;D_4__NS11-12 marine group;D_5__uncultured soil bacterium	0	0	0	0	0	0	0	53	55	37	59	272	237	386	347	138	171	74	104	0	0	0	0	0	0	5	0	0	8	16	5	0	0	0	0	0	0	0	0	0	0	0
D_0__Bacteria;D_1__Bacteroidetes;D_2__Bacteroidia;D_3__Sphingobacteriales;D_4__NS11-12 marine group;__	0	0	0	0	0	0	0	0	0	0	0	40	63	90	67	138	144	113	112	0	0	0	0	0	0	0	0	10	0	10	0	0	0	0	0	0	0	0	0	0	0	0
D_0__Bacteria;D_1__Bacteroidetes;D_2__Bacteroidia;D_3__Sphingobacteriales;D_4__ST-12K33;D_5__uncultured Bacteroidetes bacterium	0	0	0	0	0	0	0	0	0	0	0	0	0	0	0	103	57	32	174	0	0	0	0	14	48	0	7	282	378	78	0	0	0	0	71	131	30	16	156	391	123	109
D_0__Bacteria;D_1__Bacteroidetes;D_2__Bacteroidia;D_3__Sphingobacteriales;D_4__ST-12K33;D_5__uncultured bacterium	0	0	0	0	0	0	0	0	0	0	0	0	0	0	0	126	62	0	136	0	0	0	0	0	0	0	0	212	543	125	0	0	0	0	67	96	57	0	178	244	368	75
D_0__Bacteria;D_1__Bacteroidetes;D_2__Bacteroidia;D_3__Sphingobacteriales;D_4__Sphingobacteriaceae;D_5__Solitalea	7	26	0	22	16	9	0	0	0	0	0	0	0	0	0	0	0	0	0	0	0	0	0	0	0	0	0	0	0	0	0	0	0	0	0	0	0	0	0	0	0	0
D_0__Bacteria;D_1__Bacteroidetes;D_2__Bacteroidia;D_3__Sphingobacteriales;D_4__env.OPS 17;D_5__metagenome	29	31	9	32	25	31	22	24	26	20	29	52	58	54	79	19	42	2	17	0	0	0	0	2	0	3	0	0	0	10	0	0	0	0	0	0	0	0	9	7	0	7
D_0__Bacteria;D_1__Bacteroidetes;D_2__Bacteroidia;D_3__Sphingobacteriales;D_4__env.OPS 17;D_5__uncultured Bacteroidetes bacterium	14	10	9	22	18	0	0	0	0	0	0	0	0	0	0	0	0	0	0	0	0	0	0	0	0	0	0	0	0	0	0	0	0	0	0	0	0	0	3	0	0	0
D_0__Bacteria;D_1__Bacteroidetes;D_2__Bacteroidia;D_3__Sphingobacteriales;D_4__env.OPS 17;__	138	178	57	145	115	102	88	9	77	69	102	69	102	58	135	13	14	6	8	0	0	0	0	0	3	7	0	112	99	298	5	0	0	5	0	0	9	5	54	54	28	109
D_0__Bacteria;D_1__Bacteroidetes;D_2__Bacteroidia;D_3__Sphingobacteriales;__;__	24	23	12	27	18	19	21	23	20	18	21	112	109	61	103	10	69	0	14	3	0	0	0	0	0	2	0	0	0	0	0	0	0	0	0	0	0	0	0	0	0	0
D_0__Bacteria;D_1__Bacteroidetes;D_2__Bacteroidia;__;__;__	0	0	0	0	0	0	0	0	0	0	0	0	15	34	0	311	115	78	304	6	0	0	0	96	161	100	58	560	958	340	0	0	0	0	144	175	55	36	393	526	502	363
D_0__Bacteria;D_1__Bacteroidetes;D_2__Ignavibacteria;D_3__OPB56;D_4__metagenome;D_5__metagenome	233	184	89	320	345	473	214	0	0	3	7	6	8	0	5	0	15	0	0	0	0	0	0	0	0	0	0	0	0	0	0	2	0	0	0	0	0	0	18	14	20	0
D_0__Bacteria;D_1__Bacteroidetes;D_2__Ignavibacteria;D_3__OPB56;D_4__uncultured Bacteroidetes/Chlorobi group bacterium;D_5__uncultured Bacteroidetes/Chlorobi group bacterium	0	0	0	0	0	5	0	0	0	0	0	0	4	8	0	0	6	0	0	0	0	0	0	6	0	3	6	0	0	5	0	0	0	0	0	0	0	0	1	0	0	0
D_0__Bacteria;D_1__Bacteroidetes;D_2__Ignavibacteria;D_3__OPB56;D_4__uncultured bacterium;D_5__uncultured bacterium	0	0	0	0	0	0	0	0	0	0	0	0	0	0	0	22	17	14	34	0	0	0	0	0	0	0	0	9	0	15	0	0	0	0	0	0	0	0	0	0	0	0
D_0__Bacteria;D_1__Chlamydiae;D_2__Chlamydiae;D_3__Chlamydiales;D_4__Simkaniaceae;D_5__uncultured	0	0	0	0	0	0	0	0	0	0	0	0	0	0	0	7	0	23	20	0	0	0	0	0	0	0	0	7	0	29	0	0	0	0	0	0	0	0	0	0	0	0
D_0__Bacteria;D_1__Chloroflexi;D_2__Anaerolineae;D_3__Caldilineales;D_4__Caldilineaceae;D_5__uncultured	1455	1020	722	1877	1125	1125	1189	1226	974	992	1592	802	1403	2117	2364	1000	871	1024	1165	2946	1161	697	752	3520	2910	3502	3709	4359	1928	2757	627	446	401	350	1432	2566	2314	2243	698	736	511	355
D_0__Bacteria;D_1__Dependentiae;D_2__Babeliae;D_3__Babeliales;D_4__uncultured bacterium;D_5__uncultured bacterium	0	0	0	0	0	0	0	0	0	0	2	0	0	7	9	111	89	61	39	0	0	0	0	0	0	0	0	0	0	0	0	0	4	0	4	0	0	5	0	0	0	0
D_0__Bacteria;D_1__Fibrobacteres;D_2__Fibrobacteria;D_3__Fibrobacterales;D_4__Fibrobacteraceae;D_5__uncultured	13	10	0	9	0	8	0	0	0	0	0	0	0	0	0	20	17	0	7	0	0	0	0	0	0	0	0	2	0	7	0	0	0	0	0	0	0	0	0	0	0	0
D_0__Bacteria;D_1__Firmicutes;D_2__Bacilli;D_3__Bacillales;D_4__Family XII;D_5__Exiguobacterium	0	0	0	0	0	0	0	31	31	65	81	88	71	116	117	21	25	35	35	325	168	187	190	352	449	415	326	64	82	87	27031	15073	20759	20533	2222	3124	2425	1819	143	183	114	306
D_0__Bacteria;D_1__Firmicutes;D_2__Clostridia;D_3__Clostridiales;D_4__Family XII;D_5__Acidaminobacter	0	0	0	0	0	0	0	0	0	0	0	0	4	0	0	86	0	8	0	0	0	0	0	0	0	0	0	39	243	0	0	0	0	0	34	0	10	9	0	22	0	25
D_0__Bacteria;D_1__Firmicutes;D_2__Clostridia;D_3__Clostridiales;D_4__Family XII;D_5__Fusibacter	0	6	0	0	0	0	0	0	0	0	0	0	0	0	0	0	0	0	0	5	0	0	0	5	0	0	0	0	0	0	0	0	4	7	0	0	0	0	0	0	0	0
D_0__Bacteria;D_1__Firmicutes;D_2__Clostridia;D_3__Clostridiales;D_4__Family XIII;D_5__[Eubacterium] brachy group	3	0	0	0	0	0	2	0	0	0	0	0	0	0	0	0	0	0	0	0	0	0	0	0	6	0	0	0	0	0	0	0	0	0	0	9	7	0	0	0	0	0
D_0__Bacteria;D_1__Firmicutes;D_2__Clostridia;D_3__Clostridiales;D_4__Peptostreptococcaceae;D_5__uncultured	0	0	0	0	0	0	0	0	0	0	0	0	0	0	0	0	0	0	0	0	0	0	0	10	0	6	0	4	5	0	0	0	0	0	0	13	0	0	0	0	12	0
D_0__Bacteria;D_1__Firmicutes;D_2__Clostridia;D_3__Clostridiales;D_4__Peptostreptococcaceae;__	0	0	0	0	0	0	0	0	0	0	0	0	0	0	0	0	0	0	0	0	0	0	0	101	0	77	19	0	0	0	0	0	0	0	0	0	0	0	6	0	0	0
D_0__Bacteria;D_1__Fusobacteria;D_2__Fusobacteriia;D_3__Fusobacteriales;D_4__Leptotrichiaceae;D_5__Hypnocyclicus	0	0	0	0	0	0	0	941	20	374	661	203	388	355	153	172	527	52	1059	4	143	90	95	3642	4292	2875	4467	3058	7530	797	123	2599	32	84	2510	3686	2631	118	2535	1163	1012	812
D_0__Bacteria;D_1__Kiritimatiellaeota;D_2__Kiritimatiellae;D_3__WCHB1-41;D_4__metagenome;D_5__metagenome	0	0	0	0	0	0	0	0	0	0	0	0	0	0	0	8	8	14	0	0	0	0	0	0	0	0	0	13	18	22	0	0	0	0	0	7	10	0	0	0	0	0
D_0__Bacteria;D_1__Kiritimatiellaeota;D_2__Kiritimatiellae;D_3__WCHB1-41;D_4__uncultured bacterium;D_5__uncultured bacterium	28	23	11	19	15	28	18	7	13	12	30	7	11	11	10	11	13	9	23	30	17	23	15	10	14	21	17	23	15	20	18	18	0	4	7	9	11	14	11	11	7	0
D_0__Bacteria;D_1__Patescibacteria;D_2__Berkelbacteria;D_3__uncultured bacterium;D_4__uncultured bacterium;D_5__uncultured bacterium	0	10	4	10	0	7	0	20	14	23	36	26	0	30	20	0	7	9	11	61	40	46	35	39	45	0	44	9	0	0	56	65	43	45	4	3	5	11	0	0	0	2
D_0__Bacteria;D_1__Patescibacteria;D_2__Parcubacteria;D_3__Candidatus Kaiserbacteria;__;__	0	0	0	0	0	0	0	0	0	0	0	0	0	5	0	0	0	0	0	0	0	0	0	5	0	0	0	0	0	8	0	0	3	0	0	3	0	0	0	0	2	0
D_0__Bacteria;D_1__Planctomycetes;D_2__OM190;D_3__uncultured bacterium;D_4__uncultured bacterium;D_5__uncultured bacterium	164	157	62	190	126	126	115	129	76	123	164	168	139	140	183	86	71	81	80	16	14	11	9	0	8	10	14	21	14	15	15	0	14	15	13	13	28	14	6	6	0	5
D_0__Bacteria;D_1__Planctomycetes;D_2__Phycisphaerae;D_3__Phycisphaerales;D_4__Phycisphaeraceae;D_5__CL500-3	364	389	233	655	253	129	197	45	24	20	65	43	37	35	62	48	74	84	103	16	5	0	7	14	9	27	33	8	0	17	23	21	4	12	23	40	21	44	6	15	10	4
D_0__Bacteria;D_1__Planctomycetes;D_2__Phycisphaerae;D_3__Phycisphaerales;D_4__Phycisphaeraceae;D_5__SM1A02	0	0	0	9	0	0	4	4	0	0	2	20	31	21	35	28	35	28	34	0	0	0	0	14	17	9	10	0	14	6	0	3	0	6	0	0	4	0	0	7	0	4
D_0__Bacteria;D_1__Planctomycetes;D_2__Planctomycetacia;D_3__Pirellulales;D_4__Pirellulaceae;D_5__Pirellula	106	88	67	162	109	93	57	628	654	567	1231	2166	2645	3129	3240	1130	1060	463	905	38	20	9	9	29	34	24	37	52	28	62	17	6	21	12	16	29	36	13	26	0	0	12
D_0__Bacteria;D_1__Planctomycetes;D_2__Planctomycetacia;D_3__Planctomycetales;D_4__Rubinisphaeraceae;D_5__uncultured	0	0	0	10	0	0	0	0	19	0	37	84	0	58	66	113	160	27	65	0	0	0	0	0	0	3	0	0	0	0	0	0	0	0	4	0	0	0	0	0	0	0
D_0__Bacteria;D_1__Proteobacteria;D_2__Alphaproteobacteria;D_3__Acetobacterales;D_4__Acetobacteraceae;D_5__Roseomonas	381	340	194	350	279	312	188	237	245	207	322	821	818	1061	721	850	578	641	759	638	184	108	134	359	149	509	481	173	23	243	105	63	31	31	90	122	166	252	125	144	123	83
D_0__Bacteria;D_1__Proteobacteria;D_2__Alphaproteobacteria;D_3__Azospirillales;D_4__Azospirillaceae;D_5__Niveispirillum	0	0	0	0	0	0	0	0	0	0	0	0	0	0	0	0	0	0	0	0	0	0	0	0	0	3	0	16	4	19	0	0	0	0	0	0	0	0	0	0	0	0
D_0__Bacteria;D_1__Proteobacteria;D_2__Alphaproteobacteria;D_3__Caedibacterales;D_4__Caedibacteraceae;D_5__Caedibacter	9	6	0	6	0	0	6	0	0	0	0	0	0	0	0	0	0	0	0	0	0	0	0	0	0	0	0	0	0	0	3	0	3	0	0	0	0	2	3	0	0	0
D_0__Bacteria;D_1__Proteobacteria;D_2__Alphaproteobacteria;D_3__Caulobacterales;D_4__Caulobacteraceae;D_5__Brevundimonas	58	37	0	15	26	0	0	4	0	0	0	0	7	0	14	20	10	22	38	0	0	14	10	0	0	0	9	58	20	41	0	0	0	6	0	11	0	17	22	44	21	61
D_0__Bacteria;D_1__Proteobacteria;D_2__Alphaproteobacteria;D_3__Caulobacterales;D_4__Caulobacteraceae;D_5__Phenylobacterium	14	17	0	16	20	23	21	0	0	0	12	0	0	0	0	0	0	0	0	0	0	0	0	0	0	0	0	0	0	0	0	0	0	0	0	0	0	0	0	0	0	0
D_0__Bacteria;D_1__Proteobacteria;D_2__Alphaproteobacteria;D_3__Caulobacterales;D_4__Hyphomonadaceae;D_5__UKL13-1	0	0	0	0	9	6	3	60	71	42	103	285	316	486	488	681	521	848	880	0	4	0	0	0	3	7	6	416	191	216	27	19	30	15	46	45	63	64	207	687	863	336
D_0__Bacteria;D_1__Proteobacteria;D_2__Alphaproteobacteria;D_3__Holosporales;D_4__Holosporaceae;D_5__uncultured	0	0	0	0	0	0	0	0	0	0	0	5	12	7	18	0	0	0	0	0	0	0	0	0	0	0	0	0	0	0	0	0	0	0	0	0	0	0	6	13	0	0
D_0__Bacteria;D_1__Proteobacteria;D_2__Alphaproteobacteria;D_3__Paracaedibacterales;D_4__Paracaedibacteraceae;D_5__Candidatus Finniella	6	8	5	0	0	0	9	0	0	0	0	0	6	0	9	23	12	17	16	0	0	0	0	0	0	0	0	7	7	10	0	0	0	0	0	0	0	0	0	0	0	0
D_0__Bacteria;D_1__Proteobacteria;D_2__Alphaproteobacteria;D_3__Paracaedibacterales;D_4__Paracaedibacteraceae;D_5__uncultured	0	0	0	0	0	0	0	0	4	0	5	75	76	121	105	54	24	48	67	0	0	0	0	21	22	53	45	119	53	235	0	0	0	0	2135	269	186	41	353	2473	371	7101
D_0__Bacteria;D_1__Proteobacteria;D_2__Alphaproteobacteria;D_3__Rhizobiales;D_4__Beijerinckiaceae;D_5__FukuN57	0	0	0	0	0	0	0	0	0	0	0	0	0	0	0	0	0	0	0	0	0	0	0	0	0	0	0	0	0	0	0	0	0	0	0	0	0	0	14	28	22	19
D_0__Bacteria;D_1__Proteobacteria;D_2__Alphaproteobacteria;D_3__Rhizobiales;D_4__Rhizobiaceae;D_5__Allorhizobium-Neorhizobium-Pararhizobium-Rhizobium	0	0	0	0	0	0	0	0	0	0	0	0	0	0	0	0	0	0	0	0	7	0	0	8	15	0	9	25	20	25	0	0	0	0	68	44	251	271	28	48	30	43
D_0__Bacteria;D_1__Proteobacteria;D_2__Alphaproteobacteria;D_3__Rhizobiales;D_4__Rhizobiales Incertae Sedis;D_5__Nordella	0	0	0	7	0	3	0	0	0	10	0	5	3	6	0	0	0	0	4	5	0	0	4	0	0	0	0	0	0	0	0	0	0	0	0	0	0	0	0	0	0	0
D_0__Bacteria;D_1__Proteobacteria;D_2__Alphaproteobacteria;D_3__Rhizobiales;D_4__Rhizobiales Incertae Sedis;D_5__Phreatobacter	0	0	0	0	0	0	0	0	0	0	0	0	0	0	0	0	0	0	0	0	0	0	0	7	0	0	8	11	11	0	0	0	0	0	0	0	0	0	0	0	0	0
D_0__Bacteria;D_1__Proteobacteria;D_2__Alphaproteobacteria;D_3__Rhizobiales;D_4__Stappiaceae;D_5__Pannonibacter	0	0	0	0	0	0	0	0	0	0	0	0	0	0	0	0	0	0	0	0	0	0	0	0	2	0	0	0	5	4	0	0	0	0	6	5	3	8	18	12	10	0
D_0__Bacteria;D_1__Proteobacteria;D_2__Alphaproteobacteria;D_3__Rhodobacterales;D_4__Rhodobacteraceae;D_5__Gemmobacter	0	0	0	0	0	0	0	0	0	0	0	0	0	0	0	0	0	0	0	0	0	0	0	0	0	0	0	33	26	32	0	0	0	0	0	0	0	0	0	0	0	98
D_0__Bacteria;D_1__Proteobacteria;D_2__Alphaproteobacteria;D_3__Rhodobacterales;D_4__Rhodobacteraceae;D_5__Paracoccus	0	0	0	0	0	0	0	0	0	0	0	0	0	0	0	0	0	0	0	0	0	0	0	0	0	0	0	0	0	0	0	0	2	0	18	34	42	163	0	7	0	0
D_0__Bacteria;D_1__Proteobacteria;D_2__Alphaproteobacteria;D_3__Rhodobacterales;D_4__Rhodobacteraceae;D_5__Rhodobacter	98	55	28	79	53	125	42	112	65	40	117	127	190	202	280	219	145	213	254	113	73	46	72	61	81	102	71	98	62	81	18	14	15	22	43	33	58	42	124	144	129	78
D_0__Bacteria;D_1__Proteobacteria;D_2__Alphaproteobacteria;D_3__Rhodobacterales;D_4__Rhodobacteraceae;__	172	193	114	211	180	221	120	206	150	137	203	211	287	210	378	230	251	157	159	237	171	210	200	585	542	830	638	532	388	704	46	44	32	40	74	86	93	115	582	1164	985	670
D_0__Bacteria;D_1__Proteobacteria;D_2__Alphaproteobacteria;D_3__Rhodospirillales;D_4__Rhodospirillaceae;D_5__Novispirillum	0	0	0	0	0	0	0	0	0	0	0	0	0	0	0	0	0	0	0	0	0	0	0	0	0	0	0	0	4	0	0	0	0	0	6	0	19	274	0	26	61	43
D_0__Bacteria;D_1__Proteobacteria;D_2__Alphaproteobacteria;D_3__Rhodospirillales;D_4__uncultured;D_5__metagenome	0	0	0	0	0	0	0	0	0	0	0	11	12	22	16	69	43	126	58	10	0	5	0	51	40	56	61	84	88	266	0	0	0	0	0	4	5	4	0	25	21	15
D_0__Bacteria;D_1__Proteobacteria;D_2__Alphaproteobacteria;D_3__Rickettsiales;D_4__Midichloriaceae;D_5__Candidatus Jidaibacter	7	2	0	0	0	0	0	0	0	0	0	0	0	0	0	0	0	0	3	0	0	0	0	0	0	0	0	5	9	24	0	0	0	0	0	0	0	0	0	0	0	0
D_0__Bacteria;D_1__Proteobacteria;D_2__Alphaproteobacteria;D_3__Rickettsiales;D_4__Midichloriaceae;D_5__MD3-55	214	144	67	182	169	198	232	86	87	54	80	111	186	148	244	47	23	53	48	53	36	31	34	39	30	44	28	45	32	28	39	42	44	30	31	42	45	46	165	140	160	112
D_0__Bacteria;D_1__Proteobacteria;D_2__Alphaproteobacteria;D_3__Rickettsiales;D_4__Rickettsiaceae;D_5__Candidatus Megaira	125	88	34	90	78	119	85	38	33	36	52	99	143	135	214	61	59	73	59	25	16	14	17	106	96	170	136	156	130	163	33	20	0	9	0	42	51	55	63	192	222	52
D_0__Bacteria;D_1__Proteobacteria;D_2__Alphaproteobacteria;D_3__Rickettsiales;D_4__Rickettsiaceae;D_5__uncultured	22	23	11	22	0	25	21	14	11	10	15	88	120	161	152	13	26	26	37	0	0	0	0	103	105	115	175	43	43	125	0	0	0	0	3	3	5	0	29	46	22	20
D_0__Bacteria;D_1__Proteobacteria;D_2__Alphaproteobacteria;D_3__Rickettsiales;D_4__Rickettsiaceae;__	0	0	0	0	0	0	0	0	0	0	0	0	0	0	0	0	0	0	0	0	0	0	0	0	0	0	0	23	43	49	0	0	0	0	0	0	0	0	0	9	0	0
D_0__Bacteria;D_1__Proteobacteria;D_2__Alphaproteobacteria;D_3__Rickettsiales;D_4__SM2D12;__	0	0	0	0	0	0	0	0	0	0	0	0	0	0	0	0	0	0	0	0	0	0	0	0	0	0	0	0	0	0	0	0	0	0	0	0	0	0	216	217	171	188
D_0__Bacteria;D_1__Proteobacteria;D_2__Alphaproteobacteria;D_3__Sphingomonadales;D_4__Sphingomonadaceae;D_5__Porphyrobacter	0	0	0	0	0	0	0	0	0	0	0	0	0	0	0	0	0	0	0	0	0	0	0	0	0	0	0	22	32	26	0	0	0	0	0	0	0	0	0	0	0	16
D_0__Bacteria;D_1__Proteobacteria;D_2__Alphaproteobacteria;D_3__Sphingomonadales;D_4__Sphingomonadaceae;D_5__Sphingorhabdus	161	190	117	196	78	197	146	0	0	0	0	0	15	0	10	0	0	0	0	0	0	0	0	0	0	0	6	0	0	0	17	10	23	12	23	20	18	33	9	25	18	19
D_0__Bacteria;D_1__Proteobacteria;D_2__Alphaproteobacteria;D_3__Sphingomonadales;D_4__Sphingomonadaceae;__	0	8	0	13	0	17	12	0	0	0	0	0	0	4	0	26	0	0	0	0	0	0	0	7	0	11	0	35	0	23	0	0	5	0	0	0	0	0	12	0	0	0
D_0__Bacteria;D_1__Proteobacteria;D_2__Alphaproteobacteria;D_3__uncultured;D_4__Lacibacterium aquatile;D_5__Lacibacterium aquatile	159	178	106	143	142	147	114	58	86	68	85	104	182	127	174	55	47	53	67	0	0	0	0	0	0	0	0	10	3	2	49	28	32	36	0	7	6	10	7	8	11	6
D_0__Bacteria;D_1__Proteobacteria;D_2__Alphaproteobacteria;D_3__uncultured;D_4__uncultured bacterium;D_5__uncultured bacterium	10	6	0	9	13	4	9	0	0	0	0	0	0	0	0	0	0	0	0	0	0	0	0	0	0	0	0	0	0	0	0	0	0	0	0	0	0	0	0	0	0	0
D_0__Bacteria;D_1__Proteobacteria;D_2__Alphaproteobacteria;__;__;__	0	3	0	4	0	3	0	0	0	0	5	8	10	7	15	20	14	22	20	0	0	0	0	13	11	26	12	33	53	95	0	0	0	0	0	7	4	0	17	7	13	10
D_0__Bacteria;D_1__Proteobacteria;D_2__Deltaproteobacteria;D_3__Bdellovibrionales;D_4__Bacteriovoracaceae;D_5__Bacteriovorax	3	4	0	0	0	0	0	0	0	8	9	0	0	0	3	0	0	0	0	0	0	0	0	0	0	0	0	0	7	7	0	0	0	0	0	1	0	0	0	10	10	10
D_0__Bacteria;D_1__Proteobacteria;D_2__Deltaproteobacteria;D_3__Bdellovibrionales;D_4__Bacteriovoracaceae;D_5__Peredibacter	107	116	42	119	69	87	39	96	118	97	113	1946	1109	984	1251	912	867	87	112	0	0	0	0	0	6	12	6	51	59	70	12	13	11	9	3	8	5	4	7	196	57	148
D_0__Bacteria;D_1__Proteobacteria;D_2__Deltaproteobacteria;D_3__Bradymonadales;D_4__uncultured bacterium;D_5__uncultured bacterium	0	0	0	0	0	0	0	0	0	0	0	6	12	5	13	0	6	0	5	0	0	0	0	0	0	0	0	0	3	0	0	0	0	0	0	0	0	0	0	6	0	0
D_0__Bacteria;D_1__Proteobacteria;D_2__Deltaproteobacteria;D_3__Myxococcales;D_4__Blfdi19;D_5__metagenome	4	9	0	13	10	8	7	0	0	0	0	0	0	0	0	0	0	0	0	0	0	0	0	0	0	0	0	0	0	0	0	0	0	0	0	0	0	0	0	0	0	0
D_0__Bacteria;D_1__Proteobacteria;D_2__Deltaproteobacteria;D_3__Myxococcales;D_4__Blfdi19;D_5__uncultured prokaryote	0	0	0	0	8	14	0	9	11	11	15	0	0	0	0	0	0	0	0	0	0	0	0	0	0	0	0	0	0	0	0	0	0	0	0	0	0	0	0	0	0	0
D_0__Bacteria;D_1__Proteobacteria;D_2__Deltaproteobacteria;D_3__Myxococcales;D_4__P3OB-42;D_5__uncultured bacterium	9	23	8	24	21	25	11	12	0	0	17	7	8	9	21	4	0	7	0	0	0	5	0	0	0	0	0	0	0	3	0	0	0	0	0	0	0	0	0	0	0	0
D_0__Bacteria;D_1__Proteobacteria;D_2__Deltaproteobacteria;D_3__Oligoflexales;D_4__0319-6G20;D_5__uncultured soil bacterium	10	0	8	15	7	0	0	0	0	0	0	0	0	0	0	0	0	0	3	0	0	0	0	0	0	0	0	0	0	0	0	0	0	0	0	0	0	0	0	0	0	0
D_0__Bacteria;D_1__Proteobacteria;D_2__Deltaproteobacteria;D_3__Oligoflexales;D_4__Oligoflexaceae;D_5__Silvanigrella	6	0	3	0	0	5	0	0	0	0	0	22	21	28	35	14	16	12	19	0	0	0	0	9	11	12	11	9	8	57	0	0	0	0	0	0	0	0	0	0	0	0
D_0__Bacteria;D_1__Proteobacteria;D_2__Deltaproteobacteria;D_3__Oligoflexales;D_4__Oligoflexaceae;D_5__uncultured	0	3	0	5	0	0	0	0	0	0	0	8	5	16	13	6	12	0	0	0	0	0	0	0	0	0	0	8	3	19	0	0	0	0	0	0	0	0	0	0	0	0
D_0__Bacteria;D_1__Proteobacteria;D_2__Gammaproteobacteria;D_3__Aeromonadales;D_4__Aeromonadaceae;D_5__Aeromonas	8	0	0	0	0	0	7	885	34	352	629	279	527	184	166	188	127	541	165	54	267	192	211	311	498	392	246	1291	654	384	1856	1687	865	1783	1365	1020	518	343	1963	1039	1242	452
D_0__Bacteria;D_1__Proteobacteria;D_2__Gammaproteobacteria;D_3__Alteromonadales;D_4__Alteromonadaceae;D_5__Rheinheimera	77	129	63	84	158	91	53	2369	2037	6635	3136	3037	2553	3789	3880	1694	1308	1537	1410	36808	38743	47037	39054	32844	39686	29521	28040	6292	10501	8111	64584	101864	66474	57168	49386	56664	67868	67827	30500	27292	32867	39657
D_0__Bacteria;D_1__Proteobacteria;D_2__Gammaproteobacteria;D_3__Alteromonadales;D_4__uncultured;D_5__Idiomarina sp.	0	0	0	0	0	0	0	0	0	0	0	0	0	0	0	6	0	0	8	0	0	0	0	0	9	10	0	27	24	28	0	0	0	0	6	0	9	7	63	12	8	0
D_0__Bacteria;D_1__Proteobacteria;D_2__Gammaproteobacteria;D_3__Betaproteobacteriales;D_4__Aquaspirillaceae;D_5__Aquaspirillum	4	0	0	3	0	0	0	120	26	120	208	202	80	319	112	133	30	69	230	19	43	184	118	1067	1542	1344	1414	3867	784	427	57	437	75	391	7897	4754	3467	993	11741	5170	7617	3753
D_0__Bacteria;D_1__Proteobacteria;D_2__Gammaproteobacteria;D_3__Betaproteobacteriales;D_4__Burkholderiaceae;D_5__Aquabacterium	0	0	0	0	0	0	0	11	18	0	22	66	58	85	78	172	93	179	112	0	0	0	0	14	10	19	0	397	512	1146	0	0	4	0	26	16	33	28	219	1167	85	5549
D_0__Bacteria;D_1__Proteobacteria;D_2__Gammaproteobacteria;D_3__Betaproteobacteriales;D_4__Burkholderiaceae;D_5__Comamonas	0	0	0	0	0	0	0	0	0	0	55	78	104	124	98	98	98	119	111	0	0	0	0	62	108	98	73	275	298	111	1482	989	1029	1772	4554	3650	3305	2653	819	327	329	304
D_0__Bacteria;D_1__Proteobacteria;D_2__Gammaproteobacteria;D_3__Betaproteobacteriales;D_4__Burkholderiaceae;D_5__Hydrogenophaga	549	691	468	611	571	553	372	944	956	1258	1168	2386	2938	3499	3561	1659	1364	2323	1902	68	13	0	0	1395	1446	1816	1953	1335	1024	1003	273	192	170	202	429	406	487	582	2202	2906	1757	1859
D_0__Bacteria;D_1__Proteobacteria;D_2__Gammaproteobacteria;D_3__Betaproteobacteriales;D_4__Burkholderiaceae;D_5__Ideonella	35	43	31	32	0	40	22	51	78	47	73	18	19	23	19	25	0	19	14	0	0	0	0	18	0	17	14	0	14	22	0	0	0	0	12	12	0	0	39	0	15	72
D_0__Bacteria;D_1__Proteobacteria;D_2__Gammaproteobacteria;D_3__Betaproteobacteriales;D_4__Burkholderiaceae;D_5__Inhella	0	0	0	0	0	0	0	0	0	0	28	26	27	40	30	23	14	15	21	0	0	0	0	0	8	21	10	0	13	19	0	0	0	0	0	0	13	0	45	123	26	58
D_0__Bacteria;D_1__Proteobacteria;D_2__Gammaproteobacteria;D_3__Betaproteobacteriales;D_4__Burkholderiaceae;D_5__Lautropia	0	0	0	0	0	0	0	0	0	0	0	0	0	0	0	0	5	0	0	0	0	0	0	0	0	0	0	0	0	0	0	0	0	0	0	0	0	0	15	17	17	0
D_0__Bacteria;D_1__Proteobacteria;D_2__Gammaproteobacteria;D_3__Betaproteobacteriales;D_4__Burkholderiaceae;D_5__Limnobacter	0	18	12	0	0	0	0	0	0	0	0	0	0	0	10	54	29	9	23	0	0	0	0	0	0	0	0	32	69	28	0	0	0	0	0	0	0	0	0	16	0	0
D_0__Bacteria;D_1__Proteobacteria;D_2__Gammaproteobacteria;D_3__Betaproteobacteriales;D_4__Burkholderiaceae;D_5__MWH-UniP1 aquatic group	2346	3559	2037	2963	2350	2138	1703	289	280	250	244	300	321	192	289	73	59	50	67	0	0	0	0	0	0	0	9	36	8	5	204	107	126	98	131	217	201	353	57	56	94	51
D_0__Bacteria;D_1__Proteobacteria;D_2__Gammaproteobacteria;D_3__Betaproteobacteriales;D_4__Burkholderiaceae;D_5__Polaromonas	52	74	38	87	73	94	43	68	66	55	85	35	66	44	68	9	20	0	12	0	0	0	0	0	0	0	0	0	0	0	29	0	14	11	0	0	0	0	40	59	38	55
D_0__Bacteria;D_1__Proteobacteria;D_2__Gammaproteobacteria;D_3__Betaproteobacteriales;D_4__Burkholderiaceae;D_5__Polynucleobacter	364	535	330	520	380	495	315	75	50	46	66	167	192	112	142	75	77	43	53	0	0	0	0	5	0	0	0	0	10	0	68	37	57	33	52	137	117	207	26	20	23	22
D_0__Bacteria;D_1__Proteobacteria;D_2__Gammaproteobacteria;D_3__Betaproteobacteriales;D_4__Burkholderiaceae;D_5__Rubrivivax	150	138	84	135	148	179	109	47	67	64	78	55	67	73	104	42	22	40	39	0	0	0	0	32	23	23	19	0	0	0	74	49	50	49	22	25	37	37	137	104	141	91
D_0__Bacteria;D_1__Proteobacteria;D_2__Gammaproteobacteria;D_3__Betaproteobacteriales;D_4__Burkholderiaceae;__	3373	3523	2114	4253	3063	4131	2305	2688	2843	2174	3104	7110	10128	8877	7488	5276	4329	5949	5753	151	84	45	86	2920	2260	3964	3314	1753	1782	2454	655	487	469	503	770	723	1562	1530	3171	6311	4582	3971
D_0__Bacteria;D_1__Proteobacteria;D_2__Gammaproteobacteria;D_3__Betaproteobacteriales;D_4__Chitinibacteraceae;D_5__Chitinibacter	0	0	0	0	0	0	0	0	0	0	0	0	0	0	0	0	0	0	0	0	0	0	0	0	0	0	0	0	0	0	12	0	0	7	0	16	8	14	6	0	0	0
D_0__Bacteria;D_1__Proteobacteria;D_2__Gammaproteobacteria;D_3__Betaproteobacteriales;D_4__Chromobacteriaceae;D_5__Vogesella	0	0	0	0	0	0	0	1083	120	377	799	53	320	110	99	200	73	70	55	147	435	270	382	940	1015	1098	667	1175	1005	301	4828	10490	3908	5559	706	1067	809	701	575	364	268	219
D_0__Bacteria;D_1__Proteobacteria;D_2__Gammaproteobacteria;D_3__Betaproteobacteriales;D_4__Methylophilaceae;D_5__Candidatus Methylopumilus	324	519	303	375	341	295	231	14	18	26	19	45	47	37	39	10	0	0	0	0	0	0	0	0	0	0	0	0	0	0	15	15	0	12	21	29	18	50	18	14	22	26
D_0__Bacteria;D_1__Proteobacteria;D_2__Gammaproteobacteria;D_3__Betaproteobacteriales;D_4__Methylophilaceae;D_5__Methylotenera	34	45	13	27	12	36	29	0	0	0	6	8	11	0	13	0	0	0	5	0	0	0	0	0	0	0	0	31	25	33	0	0	0	0	0	0	0	0	6	25	39	4
D_0__Bacteria;D_1__Proteobacteria;D_2__Gammaproteobacteria;D_3__Betaproteobacteriales;D_4__Methylophilaceae;__	143	163	124	156	123	131	40	108	99	74	73	154	168	141	373	165	154	142	142	0	7	0	6	11	13	11	9	409	441	492	25	16	19	14	84	82	93	88	58	401	121	124
D_0__Bacteria;D_1__Proteobacteria;D_2__Gammaproteobacteria;D_3__Betaproteobacteriales;D_4__Neisseriaceae;D_5__uncultured	36	18	0	24	37	32	8	0	0	0	0	0	9	6	15	11	14	8	6	0	0	0	0	7	6	14	5	46	50	232	0	0	0	0	8	11	23	12	8	0	12	0
D_0__Bacteria;D_1__Proteobacteria;D_2__Gammaproteobacteria;D_3__Betaproteobacteriales;D_4__Nitrosomonadaceae;D_5__oc32	0	0	0	0	0	0	0	0	0	0	0	0	0	0	0	4	0	0	5	0	0	0	0	0	0	0	0	0	0	0	0	0	0	0	0	0	0	0	10	13	10	0
D_0__Bacteria;D_1__Proteobacteria;D_2__Gammaproteobacteria;D_3__Betaproteobacteriales;D_4__Rhodocyclaceae;D_5__Azonexus	0	0	0	0	0	0	0	0	0	0	0	0	0	0	0	0	0	0	0	0	0	0	0	0	0	0	0	14	0	25	0	0	0	0	0	0	0	0	20	74	13	12
D_0__Bacteria;D_1__Proteobacteria;D_2__Gammaproteobacteria;D_3__Betaproteobacteriales;D_4__Rhodocyclaceae;D_5__Dechlorobacter	0	0	0	0	0	0	0	0	0	0	19	12	0	0	0	0	0	20	14	0	0	0	0	404	25	209	39	148	1064	86	0	0	0	0	14	0	0	13	11	0	0	0
D_0__Bacteria;D_1__Proteobacteria;D_2__Gammaproteobacteria;D_3__Betaproteobacteriales;D_4__Rhodocyclaceae;D_5__Dechloromonas	0	0	0	0	0	0	0	0	0	0	0	0	0	0	0	7	8	6	9	0	0	0	0	0	0	10	0	43	151	27	0	0	0	0	0	0	0	0	34	30	12	32
D_0__Bacteria;D_1__Proteobacteria;D_2__Gammaproteobacteria;D_3__Betaproteobacteriales;D_4__T34;D_5__uncultured beta proteobacterium	117	156	37	78	33	29	38	0	0	15	7	49	43	91	79	109	35	93	115	14	5	0	0	20	52	83	50	57	32	143	34	16	38	35	39	70	63	101	252	131	79	129
D_0__Bacteria;D_1__Proteobacteria;D_2__Gammaproteobacteria;D_3__Cellvibrionales;D_4__Cellvibrionaceae;D_5__Cellvibrio	232	327	167	259	216	197	152	44	40	73	56	63	83	119	101	84	109	60	71	70	76	88	47	48	47	46	33	1667	1744	1679	63	62	48	55	170	164	225	148	1270	1731	2342	1420
D_0__Bacteria;D_1__Proteobacteria;D_2__Gammaproteobacteria;D_3__Enterobacteriales;D_4__Enterobacteriaceae;__	0	0	0	0	0	0	0	0	0	0	0	0	0	0	0	0	0	10	0	0	0	0	0	0	0	0	0	9	0	0	0	9	0	0	23	17	22	9	11	11	23	8
D_0__Bacteria;D_1__Proteobacteria;D_2__Gammaproteobacteria;D_3__Gammaproteobacteria Incertae Sedis;D_4__Unknown Family;D_5__Acidibacter	141	279	138	252	199	203	91	22	44	31	35	19	66	33	40	16	15	0	0	0	0	0	0	10	11	10	12	0	0	11	16	19	22	29	42	50	51	59	52	78	58	58
D_0__Bacteria;D_1__Proteobacteria;D_2__Gammaproteobacteria;D_3__Gammaproteobacteria Incertae Sedis;D_4__Unknown Family;D_5__Candidatus Ovatusbacter	4	0	0	0	0	0	0	0	0	0	0	0	0	0	3	2	0	0	5	0	0	0	0	0	0	0	0	7	0	30	0	0	0	0	0	0	0	0	0	0	0	0
D_0__Bacteria;D_1__Proteobacteria;D_2__Gammaproteobacteria;D_3__Methylococcales;D_4__Methylomonaceae;D_5__Methylomonas	0	0	0	10	6	4	3	0	0	0	0	0	0	0	2	77	43	72	92	0	0	0	0	0	0	0	0	95	97	81	0	0	0	0	120	137	148	120	0	0	10	6
D_0__Bacteria;D_1__Proteobacteria;D_2__Gammaproteobacteria;D_3__Oceanospirillales;D_4__Pseudohongiellaceae;D_5__Pseudohongiella	100	173	90	109	66	73	74	17	18	7	13	23	22	0	27	0	0	0	0	0	0	0	0	0	0	0	0	0	0	0	0	0	0	0	0	0	0	0	9	0	20	16
D_0__Bacteria;D_1__Proteobacteria;D_2__Gammaproteobacteria;D_3__Pseudomonadales;D_4__Pseudomonadaceae;D_5__Pseudomonas	21	0	0	0	0	0	0	215	84	302	273	224	188	272	419	280	241	334	238	579	407	636	355	2540	3473	2566	2103	1895	3385	1146	1022	294	421	505	2600	5873	3812	4952	4964	4798	5805	3825
D_0__Bacteria;D_1__Proteobacteria;D_2__Gammaproteobacteria;D_3__Xanthomonadales;D_4__Xanthomonadaceae;D_5__Arenimonas	14	28	0	17	17	32	19	0	0	0	0	0	0	0	0	0	0	0	0	0	0	0	0	0	0	0	0	0	0	0	0	0	0	0	0	0	0	0	0	0	0	0
D_0__Bacteria;D_1__Proteobacteria;D_2__Gammaproteobacteria;D_3__Xanthomonadales;D_4__Xanthomonadaceae;D_5__Silanimonas	0	0	0	0	0	0	0	6	0	0	0	0	11	16	12	14	0	36	16	0	0	0	0	0	0	0	6	5	0	6	8	7	4	4	9	0	0	13	10	16	14	6
D_0__Bacteria;D_1__Proteobacteria;D_2__Gammaproteobacteria;__;__;__	0	0	0	0	0	0	0	0	0	0	0	0	0	0	0	0	0	0	0	0	0	0	0	0	0	0	0	0	0	0	0	0	0	0	4	0	109	0	549	2169	124	340
D_0__Bacteria;D_1__Proteobacteria;__;__;__;__	0	0	0	0	0	0	0	0	0	0	0	0	0	0	0	0	0	0	0	0	0	0	0	0	5	0	0	11	12	16	0	0	0	0	0	0	0	0	0	0	0	0
D_0__Bacteria;D_1__Spirochaetes;D_2__Leptospirae;D_3__Leptospirales;D_4__Leptospiraceae;D_5__Leptospira	193	156	112	88	99	100	130	156	118	104	199	57	89	61	196	0	0	0	0	2	0	0	0	0	0	2	0	0	0	0	0	0	0	0	0	0	0	0	8	0	16	0
D_0__Bacteria;D_1__Tenericutes;D_2__Mollicutes;D_3__Izimaplasmatales;D_4__Izimaplasmataceae;D_5__uncultured bacterium	50	75	35	46	39	56	60	33	34	33	59	22	17	19	15	36	24	33	48	89	56	97	62	23	34	37	42	55	50	34	51	53	42	34	53	50	60	41	26	21	22	26
D_0__Bacteria;D_1__Verrucomicrobia;D_2__Verrucomicrobiae;D_3__Chthoniobacterales;D_4__Chthoniobacteraceae;D_5__Chthoniobacter	33	22	40	47	29	28	26	7	0	0	18	0	0	0	0	0	0	0	0	0	0	0	0	0	0	0	0	0	0	0	0	0	0	0	0	0	0	0	0	0	0	0
D_0__Bacteria;D_1__Verrucomicrobia;D_2__Verrucomicrobiae;D_3__Chthoniobacterales;D_4__Chthoniobacteraceae;D_5__LD29	0	0	0	0	0	0	0	0	14	0	11	24	37	24	29	14	8	124	124	0	0	0	0	0	0	0	0	0	0	17	0	0	0	0	0	24	37	50	0	0	0	0
D_0__Bacteria;D_1__Verrucomicrobia;D_2__Verrucomicrobiae;D_3__Chthoniobacterales;D_4__Terrimicrobiaceae;D_5__FukuN18 freshwater group	300	220	165	445	258	275	320	2142	2111	2861	3715	17500	15924	17030	23327	33458	21584	31324	44534	4798	1322	1427	1425	31581	20721	28730	40991	64877	51503	47181	221	202	165	158	341	493	495	523	118	45	99	85
D_0__Bacteria;D_1__Verrucomicrobia;D_2__Verrucomicrobiae;D_3__Chthoniobacterales;D_4__Terrimicrobiaceae;D_5__Terrimicrobium	214	107	86	256	244	180	183	329	343	449	844	361	355	246	382	75	109	69	118	211	91	46	62	49	73	64	85	40	30	35	584	174	247	232	245	412	428	655	163	57	101	95
D_0__Bacteria;D_1__Verrucomicrobia;D_2__Verrucomicrobiae;D_3__Chthoniobacterales;D_4__Terrimicrobiaceae;__	0	0	0	0	0	0	0	0	0	0	0	0	0	0	0	41	37	34	81	0	0	0	0	0	0	0	0	44	0	40	0	0	0	0	0	0	0	0	0	0	0	0
D_0__Bacteria;D_1__Verrucomicrobia;D_2__Verrucomicrobiae;D_3__Pedosphaerales;D_4__Pedosphaeraceae;D_5__bacterium SH3-11	144	108	103	156	48	56	92	28	31	42	76	42	0	28	42	0	11	0	0	0	0	0	0	0	0	0	0	0	0	0	10	0	7	0	0	0	0	0	0	0	0	0
D_0__Bacteria;D_1__Verrucomicrobia;D_2__Verrucomicrobiae;D_3__Pedosphaerales;D_4__Pedosphaeraceae;__	88	99	62	66	35	29	40	103	99	196	236	850	498	597	603	783	1353	978	974	17	0	0	0	12	8	13	15	46	41	42	19	25	9	21	22	24	35	23	0	0	0	0
D_0__Bacteria;D_1__Verrucomicrobia;D_2__Verrucomicrobiae;D_3__Verrucomicrobiales;D_4__Verrucomicrobiaceae;D_5__Brevifollis	22	0	0	11	0	8	7	0	0	0	0	0	0	0	0	0	0	6	0	0	0	0	0	0	0	0	0	0	0	0	7	0	0	5	7	16	9	14	0	0	0	0
D_0__Bacteria;D_1__Verrucomicrobia;D_2__Verrucomicrobiae;D_3__Verrucomicrobiales;D_4__Verrucomicrobiaceae;D_5__Prosthecobacter	126	116	52	151	99	70	114	98	111	94	180	370	291	381	299	521	578	758	734	27	14	0	0	18	15	32	20	168	133	147	19	11	17	5	34	13	50	37	14	38	19	27
D_0__Bacteria;D_1__Verrucomicrobia;D_2__Verrucomicrobiae;D_3__Verrucomicrobiales;D_4__Verrucomicrobiaceae;D_5__uncultured	0	0	0	0	0	0	0	0	7	0	30	10	20	20	25	16	13	29	20	0	0	0	0	0	0	0	0	0	0	7	0	0	0	0	0	0	0	7	0	0	0	0
D_0__Bacteria;D_1__WS4;D_2__uncultured bacterium;D_3__uncultured bacterium;D_4__uncultured bacterium;D_5__uncultured bacterium	7	15	8	18	12	19	0	7	8	7	13	0	6	11	4	0	0	0	0	28	12	12	12	11	5	9	13	6	0	5	7	12	8	9	0	0	5	0	0	0	0	0
