# Supplementary material for: Resilience of Microbial Communities after Hydrogen Peroxide Treatment of a Eutrophic Lake to Suppress Harmful Cyanobacterial Blooms
Source: Microorganisms. 2021 Jul 13;9(7):1495. doi: 10.3390/microorganisms9071495 (PMC8304526; doi:10.3390/microorganisms9071495)
Supplement: Supplementary file 1 [file microorganisms-09-01495-s001.zip › Table_S1_Metadata_of_16S_sequences_deposited_at_ENA.xlsx]

## Sheet: Legend TableS1
Table S1: Overview of the accession numbers and metadata of the 16S rRNA amplicon sequences obtained by this study. The 16S rRNA amplicon sequences are deposited at the European Nucleotide Archive (ENA) of EMBL-EBI, where they are publicly available (https://www.ebi.ac.uk/ena/browser/view/PRJEB44985).
#SampleID	consecutive numbering of all samples
study_accession	ENA reference
sample_accession	ENA reference
experiment_accession	ENA reference
run_accession	ENA reference
Treatment	Sample was taken either during the June or during the August treatment
Description	Sample location and timepoint
	Lake 0m: Sample was taken from the lake surface at the sampling location.
	Lake 5m: Sample was taken from 5 m depth at the sampling location.
	t = refers to the sampling timepoint in hours after the H2O2 treatment.
	Incubation: sample originates from a 5 L incubation bag. Each incubation bag was sampled only once.
	0, 2.5, and 10 mg L-1 H2O2 refer to the H2O2 concentrations added to the incubation bags
Fastq_File_Name	submitted fastq file name
Sequence	forward or reverse

## Sheet: Samples_used_and_submitted_ENA
#SampleID	study_accession	sample_accession	experiment_accession	run_accession	Treatment	Description	Fastq_File_Name	Sequence
8	PRJEB44985	SAMEA8751013	ERX5568198	ERR5927682	June Treatment	Lake 0m, t = -24h	8_34_L001_R1_001.fastq.gz	forward
8	PRJEB44985	SAMEA8751013	ERX5568198	ERR5927682	June Treatment	Lake 0m, t = -24h	8_34_L001_R2_001.fastq.gz	reverse
9	PRJEB44985	SAMEA8751015	ERX5568199	ERR5927683	June Treatment	Lake 0m, t = -24h	9_32_L001_R1_001.fastq.gz	forward
9	PRJEB44985	SAMEA8751015	ERX5568199	ERR5927683	June Treatment	Lake 0m, t = -24h	9_32_L001_R2_001.fastq.gz	reverse
10	PRJEB44985	SAMEA8751017	ERX5568200	ERR5927684	June Treatment	Lake 0m, t = -24h	10_4_L001_R1_001.fastq.gz	forward
10	PRJEB44985	SAMEA8751017	ERX5568200	ERR5927684	June Treatment	Lake 0m, t = -24h	10_4_L001_R2_001.fastq.gz	reverse
11	PRJEB44985	SAMEA8751019	ERX5568201	ERR5927685	June Treatment	Lake 0m, t = -24h	11_14_L001_R1_001.fastq.gz	forward
11	PRJEB44985	SAMEA8751019	ERX5568201	ERR5927685	June Treatment	Lake 0m, t = -24h	11_14_L001_R2_001.fastq.gz	reverse
12	PRJEB44985	SAMEA8751021	ERX5568202	ERR5927686	June Treatment	Lake 0m, t = -24h	12_27_L001_R1_001.fastq.gz	forward
12	PRJEB44985	SAMEA8751021	ERX5568202	ERR5927686	June Treatment	Lake 0m, t = -24h	12_27_L001_R2_001.fastq.gz	reverse
13	PRJEB44985	SAMEA8751023	ERX5568203	ERR5927687	June Treatment	Lake 0m, t = -24h	13_37_L001_R1_001.fastq.gz	forward
13	PRJEB44985	SAMEA8751023	ERX5568203	ERR5927687	June Treatment	Lake 0m, t = -24h	13_37_L001_R2_001.fastq.gz	reverse
14	PRJEB44985	SAMEA8751025	ERX5568204	ERR5927688	June Treatment	Lake 0m, t = -24h	14_2_L001_R1_001.fastq.gz	forward
14	PRJEB44985	SAMEA8751025	ERX5568204	ERR5927688	June Treatment	Lake 0m, t = -24h	14_2_L001_R2_001.fastq.gz	reverse
21	PRJEB44985	SAMEA8751027	ERX5568205	ERR5927689	June Treatment	Lake 5m, t = -24h	21_3_L001_R1_001.fastq.gz	forward
21	PRJEB44985	SAMEA8751027	ERX5568205	ERR5927689	June Treatment	Lake 5m, t = -24h	21_3_L001_R2_001.fastq.gz	reverse
22	PRJEB44985	SAMEA8751029	ERX5568206	ERR5927690	June Treatment	Lake 5m, t = -24h	22_7_L001_R1_001.fastq.gz	forward
22	PRJEB44985	SAMEA8751029	ERX5568206	ERR5927690	June Treatment	Lake 5m, t = -24h	22_7_L001_R2_001.fastq.gz	reverse
23	PRJEB44985	SAMEA8751031	ERX5568207	ERR5927691	June Treatment	Lake 5m, t = -24h	23_5_L001_R1_001.fastq.gz	forward
23	PRJEB44985	SAMEA8751031	ERX5568207	ERR5927691	June Treatment	Lake 5m, t = -24h	23_5_L001_R2_001.fastq.gz	reverse
24	PRJEB44985	SAMEA8751033	ERX5568208	ERR5927692	June Treatment	Lake 5m, t = -24h	24_12_L001_R1_001.fastq.gz	forward
24	PRJEB44985	SAMEA8751033	ERX5568208	ERR5927692	June Treatment	Lake 5m, t = -24h	24_12_L001_R2_001.fastq.gz	reverse
25	PRJEB44985	SAMEA8751035	ERX5568209	ERR5927693	June Treatment	Lake 5m, t = -24h	25_13_L001_R1_001.fastq.gz	forward
25	PRJEB44985	SAMEA8751035	ERX5568209	ERR5927693	June Treatment	Lake 5m, t = -24h	25_13_L001_R2_001.fastq.gz	reverse
26	PRJEB44985	SAMEA8751037	ERX5568210	ERR5927694	June Treatment	Lake 5m, t = -24h	26_22_L001_R1_001.fastq.gz	forward
26	PRJEB44985	SAMEA8751037	ERX5568210	ERR5927694	June Treatment	Lake 5m, t = -24h	26_22_L001_R2_001.fastq.gz	reverse
31	PRJEB44985	SAMEA8751039	ERX5568211	ERR5927695	June Treatment	Lake 0m, t = 5h	31_23_L001_R1_001.fastq.gz	forward
31	PRJEB44985	SAMEA8751039	ERX5568211	ERR5927695	June Treatment	Lake 0m, t = 5h	31_23_L001_R2_001.fastq.gz	reverse
32	PRJEB44985	SAMEA8751041	ERX5568212	ERR5927696	June Treatment	Lake 0m, t = 5h	32_6_L001_R1_001.fastq.gz	forward
32	PRJEB44985	SAMEA8751041	ERX5568212	ERR5927696	June Treatment	Lake 0m, t = 5h	32_6_L001_R2_001.fastq.gz	reverse
33	PRJEB44985	SAMEA8751043	ERX5568213	ERR5927697	June Treatment	Lake 0m, t = 5h	33_21_L001_R1_001.fastq.gz	forward
33	PRJEB44985	SAMEA8751043	ERX5568213	ERR5927697	June Treatment	Lake 0m, t = 5h	33_21_L001_R2_001.fastq.gz	reverse
34	PRJEB44985	SAMEA8751045	ERX5568214	ERR5927698	June Treatment	Lake 0m, t = 5h	34_29_L001_R1_001.fastq.gz	forward
34	PRJEB44985	SAMEA8751045	ERX5568214	ERR5927698	June Treatment	Lake 0m, t = 5h	34_29_L001_R2_001.fastq.gz	reverse
39	PRJEB44985	SAMEA8751047	ERX5568215	ERR5927699	June Treatment	Lake 5m, t = 5h	39_17_L001_R1_001.fastq.gz	forward
39	PRJEB44985	SAMEA8751047	ERX5568215	ERR5927699	June Treatment	Lake 5m, t = 5h	39_17_L001_R2_001.fastq.gz	reverse
40	PRJEB44985	SAMEA8751049	ERX5568216	ERR5927700	June Treatment	Lake 5m, t = 5h	40_28_L001_R1_001.fastq.gz	forward
40	PRJEB44985	SAMEA8751049	ERX5568216	ERR5927700	June Treatment	Lake 5m, t = 5h	40_28_L001_R2_001.fastq.gz	reverse
41	PRJEB44985	SAMEA8751051	ERX5568217	ERR5927701	June Treatment	Lake 5m, t = 5h	41_26_L001_R1_001.fastq.gz	forward
41	PRJEB44985	SAMEA8751051	ERX5568217	ERR5927701	June Treatment	Lake 5m, t = 5h	41_26_L001_R2_001.fastq.gz	reverse
42	PRJEB44985	SAMEA8751053	ERX5568218	ERR5927702	June Treatment	Lake 5m, t = 5h	42_33_L001_R1_001.fastq.gz	forward
42	PRJEB44985	SAMEA8751053	ERX5568218	ERR5927702	June Treatment	Lake 5m, t = 5h	42_33_L001_R2_001.fastq.gz	reverse
47	PRJEB44985	SAMEA8751055	ERX5568219	ERR5927703	June Treatment	Lake 0m, t = 24h	47_28_L001_R1_001.fastq.gz	forward
47	PRJEB44985	SAMEA8751055	ERX5568219	ERR5927703	June Treatment	Lake 0m, t = 24h	47_28_L001_R2_001.fastq.gz	reverse
48	PRJEB44985	SAMEA8751057	ERX5568220	ERR5927704	June Treatment	Lake 0m, t = 24h	48_27_L001_R1_001.fastq.gz	forward
48	PRJEB44985	SAMEA8751057	ERX5568220	ERR5927704	June Treatment	Lake 0m, t = 24h	48_27_L001_R2_001.fastq.gz	reverse
49	PRJEB44985	SAMEA8751059	ERX5568221	ERR5927705	June Treatment	Lake 0m, t = 24h	49_5_L001_R1_001.fastq.gz	forward
49	PRJEB44985	SAMEA8751059	ERX5568221	ERR5927705	June Treatment	Lake 0m, t = 24h	49_5_L001_R2_001.fastq.gz	reverse
50	PRJEB44985	SAMEA8751061	ERX5568222	ERR5927706	June Treatment	Lake 0m, t = 24h	50_11_L001_R1_001.fastq.gz	forward
50	PRJEB44985	SAMEA8751061	ERX5568222	ERR5927706	June Treatment	Lake 0m, t = 24h	50_11_L001_R2_001.fastq.gz	reverse
55	PRJEB44985	SAMEA8751063	ERX5568223	ERR5927707	June Treatment	Lake 5m, t = 24h	55_25_L001_R1_001.fastq.gz	forward
55	PRJEB44985	SAMEA8751063	ERX5568223	ERR5927707	June Treatment	Lake 5m, t = 24h	55_25_L001_R2_001.fastq.gz	reverse
56	PRJEB44985	SAMEA8751065	ERX5568224	ERR5927708	June Treatment	Lake 5m, t = 24h	56_2_L001_R1_001.fastq.gz	forward
56	PRJEB44985	SAMEA8751065	ERX5568224	ERR5927708	June Treatment	Lake 5m, t = 24h	56_2_L001_R2_001.fastq.gz	reverse
57	PRJEB44985	SAMEA8751067	ERX5568225	ERR5927709	June Treatment	Lake 5m, t = 24h	57_17_L001_R1_001.fastq.gz	forward
57	PRJEB44985	SAMEA8751067	ERX5568225	ERR5927709	June Treatment	Lake 5m, t = 24h	57_17_L001_R2_001.fastq.gz	reverse
58	PRJEB44985	SAMEA8751069	ERX5568226	ERR5927710	June Treatment	Lake 5m, t = 24h	58_23_L001_R1_001.fastq.gz	forward
58	PRJEB44985	SAMEA8751069	ERX5568226	ERR5927710	June Treatment	Lake 5m, t = 24h	58_23_L001_R2_001.fastq.gz	reverse
63	PRJEB44985	SAMEA8751071	ERX5568227	ERR5927711	June Treatment	Incubation 0mg/L H2O2, t = 24h	63_35_L001_R1_001.fastq.gz	forward
63	PRJEB44985	SAMEA8751071	ERX5568227	ERR5927711	June Treatment	Incubation 0mg/L H2O2, t = 24h	63_35_L001_R2_001.fastq.gz	reverse
64	PRJEB44985	SAMEA8751073	ERX5568228	ERR5927712	June Treatment	Incubation 0mg/L H2O2, t = 24h	64_3_L001_R1_001.fastq.gz	forward
64	PRJEB44985	SAMEA8751073	ERX5568228	ERR5927712	June Treatment	Incubation 0mg/L H2O2, t = 24h	64_3_L001_R2_001.fastq.gz	reverse
65	PRJEB44985	SAMEA8751075	ERX5568229	ERR5927713	June Treatment	Incubation 0mg/L H2O2, t = 24h	65_16_L001_R1_001.fastq.gz	forward
65	PRJEB44985	SAMEA8751075	ERX5568229	ERR5927713	June Treatment	Incubation 0mg/L H2O2, t = 24h	65_16_L001_R2_001.fastq.gz	reverse
66	PRJEB44985	SAMEA8751077	ERX5568230	ERR5927714	June Treatment	Incubation 0mg/L H2O2, t = 24h	66_41_L001_R1_001.fastq.gz	forward
66	PRJEB44985	SAMEA8751077	ERX5568230	ERR5927714	June Treatment	Incubation 0mg/L H2O2, t = 24h	66_41_L001_R2_001.fastq.gz	reverse
71	PRJEB44985	SAMEA8751079	ERX5568231	ERR5927715	June Treatment	Incubation 2.5mg/L H2O2, t = 24h	71_29_L001_R1_001.fastq.gz	forward
71	PRJEB44985	SAMEA8751079	ERX5568231	ERR5927715	June Treatment	Incubation 2.5mg/L H2O2, t = 24h	71_29_L001_R2_001.fastq.gz	reverse
72	PRJEB44985	SAMEA8751081	ERX5568232	ERR5927716	June Treatment	Incubation 2.5mg/L H2O2, t = 24h	72_39_L001_R1_001.fastq.gz	forward
72	PRJEB44985	SAMEA8751081	ERX5568232	ERR5927716	June Treatment	Incubation 2.5mg/L H2O2, t = 24h	72_39_L001_R2_001.fastq.gz	reverse
73	PRJEB44985	SAMEA8751083	ERX5568233	ERR5927717	June Treatment	Incubation 2.5mg/L H2O2, t = 24h	73_15_L001_R1_001.fastq.gz	forward
73	PRJEB44985	SAMEA8751083	ERX5568233	ERR5927717	June Treatment	Incubation 2.5mg/L H2O2, t = 24h	73_15_L001_R2_001.fastq.gz	reverse
74	PRJEB44985	SAMEA8751085	ERX5568234	ERR5927718	June Treatment	Incubation 2.5mg/L H2O2, t = 24h	74_30_L001_R1_001.fastq.gz	forward
74	PRJEB44985	SAMEA8751085	ERX5568234	ERR5927718	June Treatment	Incubation 2.5mg/L H2O2, t = 24h	74_30_L001_R2_001.fastq.gz	reverse
79	PRJEB44985	SAMEA8751087	ERX5568235	ERR5927719	June Treatment	Incubation 10mg/L H2O2, t = 24h	79_42_L001_R1_001.fastq.gz	forward
79	PRJEB44985	SAMEA8751087	ERX5568235	ERR5927719	June Treatment	Incubation 10mg/L H2O2, t = 24h	79_42_L001_R2_001.fastq.gz	reverse
80	PRJEB44985	SAMEA8751089	ERX5568236	ERR5927720	June Treatment	Incubation 10mg/L H2O2, t = 24h	80_43_L001_R1_001.fastq.gz	forward
80	PRJEB44985	SAMEA8751089	ERX5568236	ERR5927720	June Treatment	Incubation 10mg/L H2O2, t = 24h	80_43_L001_R2_001.fastq.gz	reverse
81	PRJEB44985	SAMEA8751091	ERX5568237	ERR5927721	June Treatment	Incubation 10mg/L H2O2, t = 24h	81_12_L001_R1_001.fastq.gz	forward
81	PRJEB44985	SAMEA8751091	ERX5568237	ERR5927721	June Treatment	Incubation 10mg/L H2O2, t = 24h	81_12_L001_R2_001.fastq.gz	reverse
82	PRJEB44985	SAMEA8751093	ERX5568238	ERR5927722	June Treatment	Incubation 10mg/L H2O2, t = 24h	82_22_L001_R1_001.fastq.gz	forward
82	PRJEB44985	SAMEA8751093	ERX5568238	ERR5927722	June Treatment	Incubation 10mg/L H2O2, t = 24h	82_22_L001_R2_001.fastq.gz	reverse
86	PRJEB44985	SAMEA8751095	ERX5568239	ERR5927723	June Treatment	Lake 0m, t = 48h	86_32_L001_R1_001.fastq.gz	forward
86	PRJEB44985	SAMEA8751095	ERX5568239	ERR5927723	June Treatment	Lake 0m, t = 48h	86_32_L001_R2_001.fastq.gz	reverse
87	PRJEB44985	SAMEA8751097	ERX5568240	ERR5927724	June Treatment	Lake 0m, t = 48h	87_38_L001_R1_001.fastq.gz	forward
87	PRJEB44985	SAMEA8751097	ERX5568240	ERR5927724	June Treatment	Lake 0m, t = 48h	87_38_L001_R2_001.fastq.gz	reverse
88	PRJEB44985	SAMEA8751099	ERX5568241	ERR5927725	June Treatment	Lake 0m, t = 48h	88_11_L001_R1_001.fastq.gz	forward
88	PRJEB44985	SAMEA8751099	ERX5568241	ERR5927725	June Treatment	Lake 0m, t = 48h	88_11_L001_R2_001.fastq.gz	reverse
89	PRJEB44985	SAMEA8751101	ERX5568242	ERR5927726	June Treatment	Lake 0m, t = 48h	89_39_L001_R1_001.fastq.gz	forward
89	PRJEB44985	SAMEA8751101	ERX5568242	ERR5927726	June Treatment	Lake 0m, t = 48h	89_39_L001_R2_001.fastq.gz	reverse
95	PRJEB44985	SAMEA8751103	ERX5568243	ERR5927727	June Treatment	Lake 5m, t = 48h	95_21_L001_R1_001.fastq.gz	forward
95	PRJEB44985	SAMEA8751103	ERX5568243	ERR5927727	June Treatment	Lake 5m, t = 48h	95_21_L001_R2_001.fastq.gz	reverse
96	PRJEB44985	SAMEA8751105	ERX5568244	ERR5927728	June Treatment	Lake 5m, t = 48h	96_7_L001_R1_001.fastq.gz	forward
96	PRJEB44985	SAMEA8751105	ERX5568244	ERR5927728	June Treatment	Lake 5m, t = 48h	96_7_L001_R2_001.fastq.gz	reverse
97	PRJEB44985	SAMEA8751107	ERX5568245	ERR5927729	June Treatment	Lake 5m, t = 48h	97_24_L001_R1_001.fastq.gz	forward
97	PRJEB44985	SAMEA8751107	ERX5568245	ERR5927729	June Treatment	Lake 5m, t = 48h	97_24_L001_R2_001.fastq.gz	reverse
98	PRJEB44985	SAMEA8751109	ERX5568246	ERR5927730	June Treatment	Lake 5m, t = 48h	98_29_L001_R1_001.fastq.gz	forward
98	PRJEB44985	SAMEA8751109	ERX5568246	ERR5927730	June Treatment	Lake 5m, t = 48h	98_29_L001_R2_001.fastq.gz	reverse
103	PRJEB44985	SAMEA8751111	ERX5568247	ERR5927731	June Treatment	Incubation 0mg/L H2O2, t = 48h	103_27_L001_R1_001.fastq.gz	forward
103	PRJEB44985	SAMEA8751111	ERX5568247	ERR5927731	June Treatment	Incubation 0mg/L H2O2, t = 48h	103_27_L001_R2_001.fastq.gz	reverse
104	PRJEB44985	SAMEA8751113	ERX5568248	ERR5927732	June Treatment	Incubation 0mg/L H2O2, t = 48h	104_20_L001_R1_001.fastq.gz	forward
104	PRJEB44985	SAMEA8751113	ERX5568248	ERR5927732	June Treatment	Incubation 0mg/L H2O2, t = 48h	104_20_L001_R2_001.fastq.gz	reverse
105	PRJEB44985	SAMEA8751115	ERX5568249	ERR5927733	June Treatment	Incubation 0mg/L H2O2, t = 48h	105_35_L001_R1_001.fastq.gz	forward
105	PRJEB44985	SAMEA8751115	ERX5568249	ERR5927733	June Treatment	Incubation 0mg/L H2O2, t = 48h	105_35_L001_R2_001.fastq.gz	reverse
106	PRJEB44985	SAMEA8751117	ERX5568250	ERR5927734	June Treatment	Incubation 0mg/L H2O2, t = 48h	106_37_L001_R1_001.fastq.gz	forward
106	PRJEB44985	SAMEA8751117	ERX5568250	ERR5927734	June Treatment	Incubation 0mg/L H2O2, t = 48h	106_37_L001_R2_001.fastq.gz	reverse
111	PRJEB44985	SAMEA8751119	ERX5568251	ERR5927735	June Treatment	Incubation 2.5mg/L H2O2, t = 48h	111_9_L001_R1_001.fastq.gz	forward
111	PRJEB44985	SAMEA8751119	ERX5568251	ERR5927735	June Treatment	Incubation 2.5mg/L H2O2, t = 48h	111_9_L001_R2_001.fastq.gz	reverse
112	PRJEB44985	SAMEA8751121	ERX5568252	ERR5927736	June Treatment	Incubation 2.5mg/L H2O2, t = 48h	112_14_L001_R1_001.fastq.gz	forward
112	PRJEB44985	SAMEA8751121	ERX5568252	ERR5927736	June Treatment	Incubation 2.5mg/L H2O2, t = 48h	112_14_L001_R2_001.fastq.gz	reverse
113	PRJEB44985	SAMEA8751123	ERX5568253	ERR5927737	June Treatment	Incubation 2.5mg/L H2O2, t = 48h	113_18_L001_R1_001.fastq.gz	forward
113	PRJEB44985	SAMEA8751123	ERX5568253	ERR5927737	June Treatment	Incubation 2.5mg/L H2O2, t = 48h	113_18_L001_R2_001.fastq.gz	reverse
114	PRJEB44985	SAMEA8751125	ERX5568254	ERR5927738	June Treatment	Incubation 2.5mg/L H2O2, t = 48h	114_36_L001_R1_001.fastq.gz	forward
114	PRJEB44985	SAMEA8751125	ERX5568254	ERR5927738	June Treatment	Incubation 2.5mg/L H2O2, t = 48h	114_36_L001_R2_001.fastq.gz	reverse
119	PRJEB44985	SAMEA8751127	ERX5568255	ERR5927739	June Treatment	Incubation 10mg/L H2O2, t = 48h	119_23_L001_R1_001.fastq.gz	forward
119	PRJEB44985	SAMEA8751127	ERX5568255	ERR5927739	June Treatment	Incubation 10mg/L H2O2, t = 48h	119_23_L001_R2_001.fastq.gz	reverse
120	PRJEB44985	SAMEA8751129	ERX5568256	ERR5927740	June Treatment	Incubation 10mg/L H2O2, t = 48h	120_30_L001_R1_001.fastq.gz	forward
120	PRJEB44985	SAMEA8751129	ERX5568256	ERR5927740	June Treatment	Incubation 10mg/L H2O2, t = 48h	120_30_L001_R2_001.fastq.gz	reverse
121	PRJEB44985	SAMEA8751131	ERX5568257	ERR5927741	June Treatment	Incubation 10mg/L H2O2, t = 48h	121_38_L001_R1_001.fastq.gz	forward
121	PRJEB44985	SAMEA8751131	ERX5568257	ERR5927741	June Treatment	Incubation 10mg/L H2O2, t = 48h	121_38_L001_R2_001.fastq.gz	reverse
122	PRJEB44985	SAMEA8751133	ERX5568258	ERR5927742	June Treatment	Incubation 10mg/L H2O2, t = 48h	122_9_L001_R1_001.fastq.gz	forward
122	PRJEB44985	SAMEA8751133	ERX5568258	ERR5927742	June Treatment	Incubation 10mg/L H2O2, t = 48h	122_9_L001_R2_001.fastq.gz	reverse
127	PRJEB44985	SAMEA8751135	ERX5568259	ERR5927743	June Treatment	Lake 0m, t = 96h	127_27_L001_R1_001.fastq.gz	forward
127	PRJEB44985	SAMEA8751135	ERX5568259	ERR5927743	June Treatment	Lake 0m, t = 96h	127_27_L001_R2_001.fastq.gz	reverse
128	PRJEB44985	SAMEA8751137	ERX5568260	ERR5927744	June Treatment	Lake 0m, t = 96h	128_30_L001_R1_001.fastq.gz	forward
128	PRJEB44985	SAMEA8751137	ERX5568260	ERR5927744	June Treatment	Lake 0m, t = 96h	128_30_L001_R2_001.fastq.gz	reverse
129	PRJEB44985	SAMEA8751139	ERX5568261	ERR5927745	June Treatment	Lake 0m, t = 96h	129_14_L001_R1_001.fastq.gz	forward
129	PRJEB44985	SAMEA8751139	ERX5568261	ERR5927745	June Treatment	Lake 0m, t = 96h	129_14_L001_R2_001.fastq.gz	reverse
130	PRJEB44985	SAMEA8751141	ERX5568262	ERR5927746	June Treatment	Lake 0m, t = 96h	130_3_L001_R1_001.fastq.gz	forward
130	PRJEB44985	SAMEA8751141	ERX5568262	ERR5927746	June Treatment	Lake 0m, t = 96h	130_3_L001_R2_001.fastq.gz	reverse
135	PRJEB44985	SAMEA8751143	ERX5568263	ERR5927747	June Treatment	Lake 5m, t = 96h	135_11_L001_R1_001.fastq.gz	forward
135	PRJEB44985	SAMEA8751143	ERX5568263	ERR5927747	June Treatment	Lake 5m, t = 96h	135_11_L001_R2_001.fastq.gz	reverse
136	PRJEB44985	SAMEA8751145	ERX5568264	ERR5927748	June Treatment	Lake 5m, t = 96h	136_22_L001_R1_001.fastq.gz	forward
136	PRJEB44985	SAMEA8751145	ERX5568264	ERR5927748	June Treatment	Lake 5m, t = 96h	136_22_L001_R2_001.fastq.gz	reverse
137	PRJEB44985	SAMEA8751147	ERX5568265	ERR5927749	June Treatment	Lake 5m, t = 96h	137_26_L001_R1_001.fastq.gz	forward
137	PRJEB44985	SAMEA8751147	ERX5568265	ERR5927749	June Treatment	Lake 5m, t = 96h	137_26_L001_R2_001.fastq.gz	reverse
138	PRJEB44985	SAMEA8751149	ERX5568266	ERR5927750	June Treatment	Lake 5m, t = 96h	138_12_L001_R1_001.fastq.gz	forward
138	PRJEB44985	SAMEA8751149	ERX5568266	ERR5927750	June Treatment	Lake 5m, t = 96h	138_12_L001_R2_001.fastq.gz	reverse
143	PRJEB44985	SAMEA8751151	ERX5568267	ERR5927751	June Treatment	Incubation 0mg/L H2O2, t = 96h	143_15_L001_R1_001.fastq.gz	forward
143	PRJEB44985	SAMEA8751151	ERX5568267	ERR5927751	June Treatment	Incubation 0mg/L H2O2, t = 96h	143_15_L001_R2_001.fastq.gz	reverse
144	PRJEB44985	SAMEA8751153	ERX5568268	ERR5927752	June Treatment	Incubation 0mg/L H2O2, t = 96h	144_7_L001_R1_001.fastq.gz	forward
144	PRJEB44985	SAMEA8751153	ERX5568268	ERR5927752	June Treatment	Incubation 0mg/L H2O2, t = 96h	144_7_L001_R2_001.fastq.gz	reverse
145	PRJEB44985	SAMEA8751155	ERX5568269	ERR5927753	June Treatment	Incubation 0mg/L H2O2, t = 96h	145_35_L001_R1_001.fastq.gz	forward
145	PRJEB44985	SAMEA8751155	ERX5568269	ERR5927753	June Treatment	Incubation 0mg/L H2O2, t = 96h	145_35_L001_R2_001.fastq.gz	reverse
146	PRJEB44985	SAMEA8751157	ERX5568270	ERR5927754	June Treatment	Incubation 0mg/L H2O2, t = 96h	146_42_L001_R1_001.fastq.gz	forward
146	PRJEB44985	SAMEA8751157	ERX5568270	ERR5927754	June Treatment	Incubation 0mg/L H2O2, t = 96h	146_42_L001_R2_001.fastq.gz	reverse
151	PRJEB44985	SAMEA8751159	ERX5568271	ERR5927755	June Treatment	Incubation 2.5mg/L H2O2, t = 96h	151_41_L001_R1_001.fastq.gz	forward
151	PRJEB44985	SAMEA8751159	ERX5568271	ERR5927755	June Treatment	Incubation 2.5mg/L H2O2, t = 96h	151_41_L001_R2_001.fastq.gz	reverse
152	PRJEB44985	SAMEA8751161	ERX5568272	ERR5927756	June Treatment	Incubation 2.5mg/L H2O2, t = 96h	152_10_L001_R1_001.fastq.gz	forward
152	PRJEB44985	SAMEA8751161	ERX5568272	ERR5927756	June Treatment	Incubation 2.5mg/L H2O2, t = 96h	152_10_L001_R2_001.fastq.gz	reverse
153	PRJEB44985	SAMEA8751163	ERX5568273	ERR5927757	June Treatment	Incubation 2.5mg/L H2O2, t = 96h	153_20_L001_R1_001.fastq.gz	forward
153	PRJEB44985	SAMEA8751163	ERX5568273	ERR5927757	June Treatment	Incubation 2.5mg/L H2O2, t = 96h	153_20_L001_R2_001.fastq.gz	reverse
154	PRJEB44985	SAMEA8751165	ERX5568274	ERR5927758	June Treatment	Incubation 2.5mg/L H2O2, t = 96h	154_6_L001_R1_001.fastq.gz	forward
154	PRJEB44985	SAMEA8751165	ERX5568274	ERR5927758	June Treatment	Incubation 2.5mg/L H2O2, t = 96h	154_6_L001_R2_001.fastq.gz	reverse
159	PRJEB44985	SAMEA8751167	ERX5568275	ERR5927759	June Treatment	Incubation 10mg/L H2O2, t = 96h	159_8_L001_R1_001.fastq.gz	forward
159	PRJEB44985	SAMEA8751167	ERX5568275	ERR5927759	June Treatment	Incubation 10mg/L H2O2, t = 96h	159_8_L001_R2_001.fastq.gz	reverse
160	PRJEB44985	SAMEA8751169	ERX5568276	ERR5927760	June Treatment	Incubation 10mg/L H2O2, t = 96h	160_43_L001_R1_001.fastq.gz	forward
160	PRJEB44985	SAMEA8751169	ERX5568276	ERR5927760	June Treatment	Incubation 10mg/L H2O2, t = 96h	160_43_L001_R2_001.fastq.gz	reverse
161	PRJEB44985	SAMEA8751171	ERX5568277	ERR5927761	June Treatment	Incubation 10mg/L H2O2, t = 96h	161_25_L001_R1_001.fastq.gz	forward
161	PRJEB44985	SAMEA8751171	ERX5568277	ERR5927761	June Treatment	Incubation 10mg/L H2O2, t = 96h	161_25_L001_R2_001.fastq.gz	reverse
162	PRJEB44985	SAMEA8751173	ERX5568278	ERR5927762	June Treatment	Incubation 10mg/L H2O2, t = 96h	162_15_L001_R1_001.fastq.gz	forward
162	PRJEB44985	SAMEA8751173	ERX5568278	ERR5927762	June Treatment	Incubation 10mg/L H2O2, t = 96h	162_15_L001_R2_001.fastq.gz	reverse
170	PRJEB44985	SAMEA8751175	ERX5568279	ERR5927763	August Treatment	Lake 0m, t = -24h	170_22_L001_R1_001.fastq.gz	forward
170	PRJEB44985	SAMEA8751175	ERX5568279	ERR5927763	August Treatment	Lake 0m, t = -24h	170_22_L001_R2_001.fastq.gz	reverse
171	PRJEB44985	SAMEA8751177	ERX5568280	ERR5927764	August Treatment	Lake 0m, t = -24h	171_17_L001_R1_001.fastq.gz	forward
171	PRJEB44985	SAMEA8751177	ERX5568280	ERR5927764	August Treatment	Lake 0m, t = -24h	171_17_L001_R2_001.fastq.gz	reverse
172	PRJEB44985	SAMEA8751179	ERX5568281	ERR5927765	August Treatment	Lake 0m, t = -24h	172_13_L001_R1_001.fastq.gz	forward
172	PRJEB44985	SAMEA8751179	ERX5568281	ERR5927765	August Treatment	Lake 0m, t = -24h	172_13_L001_R2_001.fastq.gz	reverse
173	PRJEB44985	SAMEA8751181	ERX5568282	ERR5927766	August Treatment	Lake 0m, t = -24h	173_12_L001_R1_001.fastq.gz	forward
173	PRJEB44985	SAMEA8751181	ERX5568282	ERR5927766	August Treatment	Lake 0m, t = -24h	173_12_L001_R2_001.fastq.gz	reverse
174	PRJEB44985	SAMEA8751183	ERX5568283	ERR5927767	August Treatment	Lake 0m, t = -24h	174_33_L001_R1_001.fastq.gz	forward
174	PRJEB44985	SAMEA8751183	ERX5568283	ERR5927767	August Treatment	Lake 0m, t = -24h	174_33_L001_R2_001.fastq.gz	reverse
175	PRJEB44985	SAMEA8751185	ERX5568284	ERR5927768	August Treatment	Lake 0m, t = -24h	175_28_L001_R1_001.fastq.gz	forward
175	PRJEB44985	SAMEA8751185	ERX5568284	ERR5927768	August Treatment	Lake 0m, t = -24h	175_28_L001_R2_001.fastq.gz	reverse
176	PRJEB44985	SAMEA8751187	ERX5568285	ERR5927769	August Treatment	Lake 0m, t = -24h	176_19_L001_R1_001.fastq.gz	forward
176	PRJEB44985	SAMEA8751187	ERX5568285	ERR5927769	August Treatment	Lake 0m, t = -24h	176_19_L001_R2_001.fastq.gz	reverse
183	PRJEB44985	SAMEA8751189	ERX5568286	ERR5927770	August Treatment	Lake 5m, t = -24h	183_2_L001_R1_001.fastq.gz	forward
183	PRJEB44985	SAMEA8751189	ERX5568286	ERR5927770	August Treatment	Lake 5m, t = -24h	183_2_L001_R2_001.fastq.gz	reverse
184	PRJEB44985	SAMEA8751191	ERX5568287	ERR5927771	August Treatment	Lake 5m, t = -24h	184_3_L001_R1_001.fastq.gz	forward
184	PRJEB44985	SAMEA8751191	ERX5568287	ERR5927771	August Treatment	Lake 5m, t = -24h	184_3_L001_R2_001.fastq.gz	reverse
185	PRJEB44985	SAMEA8751193	ERX5568288	ERR5927772	August Treatment	Lake 5m, t = -24h	185_6_L001_R1_001.fastq.gz	forward
185	PRJEB44985	SAMEA8751193	ERX5568288	ERR5927772	August Treatment	Lake 5m, t = -24h	185_6_L001_R2_001.fastq.gz	reverse
186	PRJEB44985	SAMEA8751195	ERX5568289	ERR5927773	August Treatment	Lake 5m, t = -24h	186_16_L001_R1_001.fastq.gz	forward
186	PRJEB44985	SAMEA8751195	ERX5568289	ERR5927773	August Treatment	Lake 5m, t = -24h	186_16_L001_R2_001.fastq.gz	reverse
187	PRJEB44985	SAMEA8751197	ERX5568290	ERR5927774	August Treatment	Lake 5m, t = -24h	187_20_L001_R1_001.fastq.gz	forward
187	PRJEB44985	SAMEA8751197	ERX5568290	ERR5927774	August Treatment	Lake 5m, t = -24h	187_20_L001_R2_001.fastq.gz	reverse
188	PRJEB44985	SAMEA8751199	ERX5568291	ERR5927775	August Treatment	Lake 5m, t = -24h	188_35_L001_R1_001.fastq.gz	forward
188	PRJEB44985	SAMEA8751199	ERX5568291	ERR5927775	August Treatment	Lake 5m, t = -24h	188_35_L001_R2_001.fastq.gz	reverse
193	PRJEB44985	SAMEA8751201	ERX5568292	ERR5927776	August Treatment	Lake 0m, t = 5h	193_4_L001_R1_001.fastq.gz	forward
193	PRJEB44985	SAMEA8751201	ERX5568292	ERR5927776	August Treatment	Lake 0m, t = 5h	193_4_L001_R2_001.fastq.gz	reverse
194	PRJEB44985	SAMEA8751203	ERX5568293	ERR5927777	August Treatment	Lake 0m, t = 5h	194_5_L001_R1_001.fastq.gz	forward
194	PRJEB44985	SAMEA8751203	ERX5568293	ERR5927777	August Treatment	Lake 0m, t = 5h	194_5_L001_R2_001.fastq.gz	reverse
195	PRJEB44985	SAMEA8751205	ERX5568294	ERR5927778	August Treatment	Lake 0m, t = 5h	195_24_L001_R1_001.fastq.gz	forward
195	PRJEB44985	SAMEA8751205	ERX5568294	ERR5927778	August Treatment	Lake 0m, t = 5h	195_24_L001_R2_001.fastq.gz	reverse
196	PRJEB44985	SAMEA8751207	ERX5568295	ERR5927779	August Treatment	Lake 0m, t = 5h	196_39_L001_R1_001.fastq.gz	forward
196	PRJEB44985	SAMEA8751207	ERX5568295	ERR5927779	August Treatment	Lake 0m, t = 5h	196_39_L001_R2_001.fastq.gz	reverse
201	PRJEB44985	SAMEA8751209	ERX5568296	ERR5927780	August Treatment	Lake 5m, t = 5h	201_1_L001_R1_001.fastq.gz	forward
201	PRJEB44985	SAMEA8751209	ERX5568296	ERR5927780	August Treatment	Lake 5m, t = 5h	201_1_L001_R2_001.fastq.gz	reverse
202	PRJEB44985	SAMEA8751211	ERX5568297	ERR5927781	August Treatment	Lake 5m, t = 5h	202_28_L001_R1_001.fastq.gz	forward
202	PRJEB44985	SAMEA8751211	ERX5568297	ERR5927781	August Treatment	Lake 5m, t = 5h	202_28_L001_R2_001.fastq.gz	reverse
203	PRJEB44985	SAMEA8751213	ERX5568298	ERR5927782	August Treatment	Lake 5m, t = 5h	203_20_L001_R1_001.fastq.gz	forward
203	PRJEB44985	SAMEA8751213	ERX5568298	ERR5927782	August Treatment	Lake 5m, t = 5h	203_20_L001_R2_001.fastq.gz	reverse
204	PRJEB44985	SAMEA8751215	ERX5568299	ERR5927783	August Treatment	Lake 5m, t = 5h	204_29_L001_R1_001.fastq.gz	forward
204	PRJEB44985	SAMEA8751215	ERX5568299	ERR5927783	August Treatment	Lake 5m, t = 5h	204_29_L001_R2_001.fastq.gz	reverse
209	PRJEB44985	SAMEA8751217	ERX5568300	ERR5927784	August Treatment	Lake 0m, t = 24h	209_24_L001_R1_001.fastq.gz	forward
209	PRJEB44985	SAMEA8751217	ERX5568300	ERR5927784	August Treatment	Lake 0m, t = 24h	209_24_L001_R2_001.fastq.gz	reverse
210	PRJEB44985	SAMEA8751219	ERX5568301	ERR5927785	August Treatment	Lake 0m, t = 24h	210_6_L001_R1_001.fastq.gz	forward
210	PRJEB44985	SAMEA8751219	ERX5568301	ERR5927785	August Treatment	Lake 0m, t = 24h	210_6_L001_R2_001.fastq.gz	reverse
211	PRJEB44985	SAMEA8751221	ERX5568302	ERR5927786	August Treatment	Lake 0m, t = 24h	211_13_L001_R1_001.fastq.gz	forward
211	PRJEB44985	SAMEA8751221	ERX5568302	ERR5927786	August Treatment	Lake 0m, t = 24h	211_13_L001_R2_001.fastq.gz	reverse
212	PRJEB44985	SAMEA8751223	ERX5568303	ERR5927787	August Treatment	Lake 0m, t = 24h	212_23_L001_R1_001.fastq.gz	forward
212	PRJEB44985	SAMEA8751223	ERX5568303	ERR5927787	August Treatment	Lake 0m, t = 24h	212_23_L001_R2_001.fastq.gz	reverse
217	PRJEB44985	SAMEA8751225	ERX5568304	ERR5927788	August Treatment	Lake 5m, t = 24h	217_18_L001_R1_001.fastq.gz	forward
217	PRJEB44985	SAMEA8751225	ERX5568304	ERR5927788	August Treatment	Lake 5m, t = 24h	217_18_L001_R2_001.fastq.gz	reverse
218	PRJEB44985	SAMEA8751227	ERX5568305	ERR5927789	August Treatment	Lake 5m, t = 24h	218_30_L001_R1_001.fastq.gz	forward
218	PRJEB44985	SAMEA8751227	ERX5568305	ERR5927789	August Treatment	Lake 5m, t = 24h	218_30_L001_R2_001.fastq.gz	reverse
219	PRJEB44985	SAMEA8751229	ERX5568306	ERR5927790	August Treatment	Lake 5m, t = 24h	219_33_L001_R1_001.fastq.gz	forward
219	PRJEB44985	SAMEA8751229	ERX5568306	ERR5927790	August Treatment	Lake 5m, t = 24h	219_33_L001_R2_001.fastq.gz	reverse
220	PRJEB44985	SAMEA8751231	ERX5568307	ERR5927791	August Treatment	Lake 5m, t = 24h	220_22_L001_R1_001.fastq.gz	forward
220	PRJEB44985	SAMEA8751231	ERX5568307	ERR5927791	August Treatment	Lake 5m, t = 24h	220_22_L001_R2_001.fastq.gz	reverse
225	PRJEB44985	SAMEA8751233	ERX5568308	ERR5927792	August Treatment	Incubation 0mg/L H2O2, t = 24h	225_39_L001_R1_001.fastq.gz	forward
225	PRJEB44985	SAMEA8751233	ERX5568308	ERR5927792	August Treatment	Incubation 0mg/L H2O2, t = 24h	225_39_L001_R2_001.fastq.gz	reverse
226	PRJEB44985	SAMEA8751235	ERX5568309	ERR5927793	August Treatment	Incubation 0mg/L H2O2, t = 24h	226_37_L001_R1_001.fastq.gz	forward
226	PRJEB44985	SAMEA8751235	ERX5568309	ERR5927793	August Treatment	Incubation 0mg/L H2O2, t = 24h	226_37_L001_R2_001.fastq.gz	reverse
227	PRJEB44985	SAMEA8751237	ERX5568310	ERR5927794	August Treatment	Incubation 0mg/L H2O2, t = 24h	227_41_L001_R1_001.fastq.gz	forward
227	PRJEB44985	SAMEA8751237	ERX5568310	ERR5927794	August Treatment	Incubation 0mg/L H2O2, t = 24h	227_41_L001_R2_001.fastq.gz	reverse
228	PRJEB44985	SAMEA8751239	ERX5568311	ERR5927795	August Treatment	Incubation 0mg/L H2O2, t = 24h	228_40_L001_R1_001.fastq.gz	forward
228	PRJEB44985	SAMEA8751239	ERX5568311	ERR5927795	August Treatment	Incubation 0mg/L H2O2, t = 24h	228_40_L001_R2_001.fastq.gz	reverse
233	PRJEB44985	SAMEA8751241	ERX5568312	ERR5927796	August Treatment	Incubation 2.5mg/L H2O2, t = 24h	233_7_L001_R1_001.fastq.gz	forward
233	PRJEB44985	SAMEA8751241	ERX5568312	ERR5927796	August Treatment	Incubation 2.5mg/L H2O2, t = 24h	233_7_L001_R2_001.fastq.gz	reverse
234	PRJEB44985	SAMEA8751243	ERX5568313	ERR5927797	August Treatment	Incubation 2.5mg/L H2O2, t = 24h	234_4_L001_R1_001.fastq.gz	forward
234	PRJEB44985	SAMEA8751243	ERX5568313	ERR5927797	August Treatment	Incubation 2.5mg/L H2O2, t = 24h	234_4_L001_R2_001.fastq.gz	reverse
235	PRJEB44985	SAMEA8751245	ERX5568314	ERR5927798	August Treatment	Incubation 2.5mg/L H2O2, t = 24h	235_12_L001_R1_001.fastq.gz	forward
235	PRJEB44985	SAMEA8751245	ERX5568314	ERR5927798	August Treatment	Incubation 2.5mg/L H2O2, t = 24h	235_12_L001_R2_001.fastq.gz	reverse
236	PRJEB44985	SAMEA8751247	ERX5568315	ERR5927799	August Treatment	Incubation 2.5mg/L H2O2, t = 24h	236_38_L001_R1_001.fastq.gz	forward
236	PRJEB44985	SAMEA8751247	ERX5568315	ERR5927799	August Treatment	Incubation 2.5mg/L H2O2, t = 24h	236_38_L001_R2_001.fastq.gz	reverse
241	PRJEB44985	SAMEA8751249	ERX5568316	ERR5927800	August Treatment	Incubation 10mg/L H2O2, t = 24h	241_24_L001_R1_001.fastq.gz	forward
241	PRJEB44985	SAMEA8751249	ERX5568316	ERR5927800	August Treatment	Incubation 10mg/L H2O2, t = 24h	241_24_L001_R2_001.fastq.gz	reverse
242	PRJEB44985	SAMEA8751251	ERX5568317	ERR5927801	August Treatment	Incubation 10mg/L H2O2, t = 24h	242_34_L001_R1_001.fastq.gz	forward
242	PRJEB44985	SAMEA8751251	ERX5568317	ERR5927801	August Treatment	Incubation 10mg/L H2O2, t = 24h	242_34_L001_R2_001.fastq.gz	reverse
243	PRJEB44985	SAMEA8751253	ERX5568318	ERR5927802	August Treatment	Incubation 10mg/L H2O2, t = 24h	243_35_L001_R1_001.fastq.gz	forward
243	PRJEB44985	SAMEA8751253	ERX5568318	ERR5927802	August Treatment	Incubation 10mg/L H2O2, t = 24h	243_35_L001_R2_001.fastq.gz	reverse
244	PRJEB44985	SAMEA8751255	ERX5568319	ERR5927803	August Treatment	Incubation 10mg/L H2O2, t = 24h	244_8_L001_R1_001.fastq.gz	forward
244	PRJEB44985	SAMEA8751255	ERX5568319	ERR5927803	August Treatment	Incubation 10mg/L H2O2, t = 24h	244_8_L001_R2_001.fastq.gz	reverse
249	PRJEB44985	SAMEA8751257	ERX5568320	ERR5927804	August Treatment	Lake 0m, t = 48h	249_31_L001_R1_001.fastq.gz	forward
249	PRJEB44985	SAMEA8751257	ERX5568320	ERR5927804	August Treatment	Lake 0m, t = 48h	249_31_L001_R2_001.fastq.gz	reverse
250	PRJEB44985	SAMEA8751259	ERX5568321	ERR5927805	August Treatment	Lake 0m, t = 48h	250_33_L001_R1_001.fastq.gz	forward
250	PRJEB44985	SAMEA8751259	ERX5568321	ERR5927805	August Treatment	Lake 0m, t = 48h	250_33_L001_R2_001.fastq.gz	reverse
251	PRJEB44985	SAMEA8751261	ERX5568322	ERR5927806	August Treatment	Lake 0m, t = 48h	251_1_L001_R1_001.fastq.gz	forward
251	PRJEB44985	SAMEA8751261	ERX5568322	ERR5927806	August Treatment	Lake 0m, t = 48h	251_1_L001_R2_001.fastq.gz	reverse
252	PRJEB44985	SAMEA8751263	ERX5568323	ERR5927807	August Treatment	Lake 0m, t = 48h	252_13_L001_R1_001.fastq.gz	forward
252	PRJEB44985	SAMEA8751263	ERX5568323	ERR5927807	August Treatment	Lake 0m, t = 48h	252_13_L001_R2_001.fastq.gz	reverse
257	PRJEB44985	SAMEA8751265	ERX5568324	ERR5927808	August Treatment	Lake 5m, t = 48h	257_2_L001_R1_001.fastq.gz	forward
257	PRJEB44985	SAMEA8751265	ERX5568324	ERR5927808	August Treatment	Lake 5m, t = 48h	257_2_L001_R2_001.fastq.gz	reverse
258	PRJEB44985	SAMEA8751267	ERX5568325	ERR5927809	August Treatment	Lake 5m, t = 48h	258_11_L001_R1_001.fastq.gz	forward
258	PRJEB44985	SAMEA8751267	ERX5568325	ERR5927809	August Treatment	Lake 5m, t = 48h	258_11_L001_R2_001.fastq.gz	reverse
259	PRJEB44985	SAMEA8751269	ERX5568326	ERR5927810	August Treatment	Lake 5m, t = 48h	259_17_L001_R1_001.fastq.gz	forward
259	PRJEB44985	SAMEA8751269	ERX5568326	ERR5927810	August Treatment	Lake 5m, t = 48h	259_17_L001_R2_001.fastq.gz	reverse
260	PRJEB44985	SAMEA8751271	ERX5568327	ERR5927811	August Treatment	Lake 5m, t = 48h	260_3_L001_R1_001.fastq.gz	forward
260	PRJEB44985	SAMEA8751271	ERX5568327	ERR5927811	August Treatment	Lake 5m, t = 48h	260_3_L001_R2_001.fastq.gz	reverse
265	PRJEB44985	SAMEA8751273	ERX5568328	ERR5927812	August Treatment	Incubation 0mg/L H2O2, t = 48h	265_38_L001_R1_001.fastq.gz	forward
265	PRJEB44985	SAMEA8751273	ERX5568328	ERR5927812	August Treatment	Incubation 0mg/L H2O2, t = 48h	265_38_L001_R2_001.fastq.gz	reverse
266	PRJEB44985	SAMEA8751275	ERX5568329	ERR5927813	August Treatment	Incubation 0mg/L H2O2, t = 48h	266_5_L001_R1_001.fastq.gz	forward
266	PRJEB44985	SAMEA8751275	ERX5568329	ERR5927813	August Treatment	Incubation 0mg/L H2O2, t = 48h	266_5_L001_R2_001.fastq.gz	reverse
267	PRJEB44985	SAMEA8751277	ERX5568330	ERR5927814	August Treatment	Incubation 0mg/L H2O2, t = 48h	267_4_L001_R1_001.fastq.gz	forward
267	PRJEB44985	SAMEA8751277	ERX5568330	ERR5927814	August Treatment	Incubation 0mg/L H2O2, t = 48h	267_4_L001_R2_001.fastq.gz	reverse
268	PRJEB44985	SAMEA8751279	ERX5568331	ERR5927815	August Treatment	Incubation 0mg/L H2O2, t = 48h	268_36_L001_R1_001.fastq.gz	forward
268	PRJEB44985	SAMEA8751279	ERX5568331	ERR5927815	August Treatment	Incubation 0mg/L H2O2, t = 48h	268_36_L001_R2_001.fastq.gz	reverse
273	PRJEB44985	SAMEA8751281	ERX5568332	ERR5927816	August Treatment	Incubation 2.5mg/L H2O2, t = 48h	273_10_L001_R1_001.fastq.gz	forward
273	PRJEB44985	SAMEA8751281	ERX5568332	ERR5927816	August Treatment	Incubation 2.5mg/L H2O2, t = 48h	273_10_L001_R2_001.fastq.gz	reverse
274	PRJEB44985	SAMEA8751283	ERX5568333	ERR5927817	August Treatment	Incubation 2.5mg/L H2O2, t = 48h	274_12_L001_R1_001.fastq.gz	forward
274	PRJEB44985	SAMEA8751283	ERX5568333	ERR5927817	August Treatment	Incubation 2.5mg/L H2O2, t = 48h	274_12_L001_R2_001.fastq.gz	reverse
275	PRJEB44985	SAMEA8751285	ERX5568334	ERR5927818	August Treatment	Incubation 2.5mg/L H2O2, t = 48h	275_30_L001_R1_001.fastq.gz	forward
275	PRJEB44985	SAMEA8751285	ERX5568334	ERR5927818	August Treatment	Incubation 2.5mg/L H2O2, t = 48h	275_30_L001_R2_001.fastq.gz	reverse
276	PRJEB44985	SAMEA8751287	ERX5568335	ERR5927819	August Treatment	Incubation 2.5mg/L H2O2, t = 48h	276_20_L001_R1_001.fastq.gz	forward
276	PRJEB44985	SAMEA8751287	ERX5568335	ERR5927819	August Treatment	Incubation 2.5mg/L H2O2, t = 48h	276_20_L001_R2_001.fastq.gz	reverse
281	PRJEB44985	SAMEA8751289	ERX5568336	ERR5927820	August Treatment	Incubation 10mg/L H2O2, t = 48h	281_14_L001_R1_001.fastq.gz	forward
281	PRJEB44985	SAMEA8751289	ERX5568336	ERR5927820	August Treatment	Incubation 10mg/L H2O2, t = 48h	281_14_L001_R2_001.fastq.gz	reverse
282	PRJEB44985	SAMEA8751291	ERX5568337	ERR5927821	August Treatment	Incubation 10mg/L H2O2, t = 48h	282_21_L001_R1_001.fastq.gz	forward
282	PRJEB44985	SAMEA8751291	ERX5568337	ERR5927821	August Treatment	Incubation 10mg/L H2O2, t = 48h	282_21_L001_R2_001.fastq.gz	reverse
283	PRJEB44985	SAMEA8751293	ERX5568338	ERR5927822	August Treatment	Incubation 10mg/L H2O2, t = 48h	283_7_L001_R1_001.fastq.gz	forward
283	PRJEB44985	SAMEA8751293	ERX5568338	ERR5927822	August Treatment	Incubation 10mg/L H2O2, t = 48h	283_7_L001_R2_001.fastq.gz	reverse
284	PRJEB44985	SAMEA8751295	ERX5568339	ERR5927823	August Treatment	Incubation 10mg/L H2O2, t = 48h	284_37_L001_R1_001.fastq.gz	forward
284	PRJEB44985	SAMEA8751295	ERX5568339	ERR5927823	August Treatment	Incubation 10mg/L H2O2, t = 48h	284_37_L001_R2_001.fastq.gz	reverse
289	PRJEB44985	SAMEA8751297	ERX5568340	ERR5927824	August Treatment	Lake 0m, t = 96h	289_18_L001_R1_001.fastq.gz	forward
289	PRJEB44985	SAMEA8751297	ERX5568340	ERR5927824	August Treatment	Lake 0m, t = 96h	289_18_L001_R2_001.fastq.gz	reverse
290	PRJEB44985	SAMEA8751299	ERX5568341	ERR5927825	August Treatment	Lake 0m, t = 96h	290_8_L001_R1_001.fastq.gz	forward
290	PRJEB44985	SAMEA8751299	ERX5568341	ERR5927825	August Treatment	Lake 0m, t = 96h	290_8_L001_R2_001.fastq.gz	reverse
291	PRJEB44985	SAMEA8751301	ERX5568342	ERR5927826	August Treatment	Lake 0m, t = 96h	291_28_L001_R1_001.fastq.gz	forward
291	PRJEB44985	SAMEA8751301	ERX5568342	ERR5927826	August Treatment	Lake 0m, t = 96h	291_28_L001_R2_001.fastq.gz	reverse
292	PRJEB44985	SAMEA8751303	ERX5568343	ERR5927827	August Treatment	Lake 0m, t = 96h	292_30_L001_R1_001.fastq.gz	forward
292	PRJEB44985	SAMEA8751303	ERX5568343	ERR5927827	August Treatment	Lake 0m, t = 96h	292_30_L001_R2_001.fastq.gz	reverse
297	PRJEB44985	SAMEA8751305	ERX5568344	ERR5927828	August Treatment	Lake 5m, t = 96h	297_20_L001_R1_001.fastq.gz	forward
297	PRJEB44985	SAMEA8751305	ERX5568344	ERR5927828	August Treatment	Lake 5m, t = 96h	297_20_L001_R2_001.fastq.gz	reverse
298	PRJEB44985	SAMEA8751307	ERX5568345	ERR5927829	August Treatment	Lake 5m, t = 96h	298_43_L001_R1_001.fastq.gz	forward
298	PRJEB44985	SAMEA8751307	ERX5568345	ERR5927829	August Treatment	Lake 5m, t = 96h	298_43_L001_R2_001.fastq.gz	reverse
299	PRJEB44985	SAMEA8751309	ERX5568346	ERR5927830	August Treatment	Lake 5m, t = 96h	299_1_L001_R1_001.fastq.gz	forward
299	PRJEB44985	SAMEA8751309	ERX5568346	ERR5927830	August Treatment	Lake 5m, t = 96h	299_1_L001_R2_001.fastq.gz	reverse
300	PRJEB44985	SAMEA8751311	ERX5568347	ERR5927831	August Treatment	Lake 5m, t = 96h	300_16_L001_R1_001.fastq.gz	forward
300	PRJEB44985	SAMEA8751311	ERX5568347	ERR5927831	August Treatment	Lake 5m, t = 96h	300_16_L001_R2_001.fastq.gz	reverse
305	PRJEB44985	SAMEA8751313	ERX5568348	ERR5927832	August Treatment	Incubation 0mg/L H2O2, t = 96h	305_12_L001_R1_001.fastq.gz	forward
305	PRJEB44985	SAMEA8751313	ERX5568348	ERR5927832	August Treatment	Incubation 0mg/L H2O2, t = 96h	305_12_L001_R2_001.fastq.gz	reverse
306	PRJEB44985	SAMEA8751315	ERX5568349	ERR5927833	August Treatment	Incubation 0mg/L H2O2, t = 96h	306_33_L001_R1_001.fastq.gz	forward
306	PRJEB44985	SAMEA8751315	ERX5568349	ERR5927833	August Treatment	Incubation 0mg/L H2O2, t = 96h	306_33_L001_R2_001.fastq.gz	reverse
307	PRJEB44985	SAMEA8751317	ERX5568350	ERR5927834	August Treatment	Incubation 0mg/L H2O2, t = 96h	307_39_L001_R1_001.fastq.gz	forward
307	PRJEB44985	SAMEA8751317	ERX5568350	ERR5927834	August Treatment	Incubation 0mg/L H2O2, t = 96h	307_39_L001_R2_001.fastq.gz	reverse
308	PRJEB44985	SAMEA8751319	ERX5568351	ERR5927835	August Treatment	Incubation 0mg/L H2O2, t = 96h	308_6_L001_R1_001.fastq.gz	forward
308	PRJEB44985	SAMEA8751319	ERX5568351	ERR5927835	August Treatment	Incubation 0mg/L H2O2, t = 96h	308_6_L001_R2_001.fastq.gz	reverse
313	PRJEB44985	SAMEA8751321	ERX5568352	ERR5927836	August Treatment	Incubation 2.5mg/L H2O2, t = 96h	313_36_L001_R1_001.fastq.gz	forward
313	PRJEB44985	SAMEA8751321	ERX5568352	ERR5927836	August Treatment	Incubation 2.5mg/L H2O2, t = 96h	313_36_L001_R2_001.fastq.gz	reverse
314	PRJEB44985	SAMEA8751323	ERX5568353	ERR5927837	August Treatment	Incubation 2.5mg/L H2O2, t = 96h	314_26_L001_R1_001.fastq.gz	forward
314	PRJEB44985	SAMEA8751323	ERX5568353	ERR5927837	August Treatment	Incubation 2.5mg/L H2O2, t = 96h	314_26_L001_R2_001.fastq.gz	reverse
316	PRJEB44985	SAMEA8751325	ERX5568354	ERR5927838	August Treatment	Incubation 2.5mg/L H2O2, t = 96h	316_13_L001_R1_001.fastq.gz	forward
316	PRJEB44985	SAMEA8751325	ERX5568354	ERR5927838	August Treatment	Incubation 2.5mg/L H2O2, t = 96h	316_13_L001_R2_001.fastq.gz	reverse
321	PRJEB44985	SAMEA8751327	ERX5568355	ERR5927839	August Treatment	Incubation 10mg/L H2O2, t = 96h	321_30_L001_R1_001.fastq.gz	forward
321	PRJEB44985	SAMEA8751327	ERX5568355	ERR5927839	August Treatment	Incubation 10mg/L H2O2, t = 96h	321_30_L001_R2_001.fastq.gz	reverse
322	PRJEB44985	SAMEA8751329	ERX5568356	ERR5927840	August Treatment	Incubation 10mg/L H2O2, t = 96h	322_8_L001_R1_001.fastq.gz	forward
322	PRJEB44985	SAMEA8751329	ERX5568356	ERR5927840	August Treatment	Incubation 10mg/L H2O2, t = 96h	322_8_L001_R2_001.fastq.gz	reverse
323	PRJEB44985	SAMEA8751331	ERX5568357	ERR5927841	August Treatment	Incubation 10mg/L H2O2, t = 96h	323_18_L001_R1_001.fastq.gz	forward
323	PRJEB44985	SAMEA8751331	ERX5568357	ERR5927841	August Treatment	Incubation 10mg/L H2O2, t = 96h	323_18_L001_R2_001.fastq.gz	reverse
324	PRJEB44985	SAMEA8751333	ERX5568358	ERR5927842	August Treatment	Incubation 10mg/L H2O2, t = 96h	324_19_L001_R1_001.fastq.gz	forward
324	PRJEB44985	SAMEA8751333	ERX5568358	ERR5927842	August Treatment	Incubation 10mg/L H2O2, t = 96h	324_19_L001_R2_001.fastq.gz	reverse
